# Supplementary material for: Aux/IAA14 Regulates microRNA-Mediated Cold Stress Response in Arabidopsis Roots
Source: Int J Mol Sci. 2020 Nov 10;21(22):8441. doi: 10.3390/ijms21228441 (PMC7697755; doi:10.3390/ijms21228441)
Supplement: Supplementary file 1 [file ijms-21-08441-s001.zip]

Archive with 6 entries (6 files):
- Supplementary Figure S1.tif
- Supplentary Figure S2.tif
- TableS1.xlsx
- TableS2.xlsx
- TableS3_new.xlsx
- TableS4.docx
