# Supplementary material for: Aux/IAA14 Regulates microRNA-Mediated Cold Stress Response in Arabidopsis Roots
Source: Int J Mol Sci. 2020 Nov 10;21(22):8441. doi: 10.3390/ijms21228441 (PMC7697755; doi:10.3390/ijms21228441)
Supplement: Supplementary file 1 [file ijms-21-08441-s001.zip › TableS1.xlsx]

## Sheet: Sheet1
Table S1: Expression of known miRNAs from small RNA libraries in this study.
Mature miRNA Sequence	miRNA_id	Family	Col-0								slr1								Target
			23°C			4°C					23°C			4°C
			Rep1	Rep2	Mean	Rep1	Rep2	Mean	p value	P value between col and slr at 23 C	Rep1	Rep2	Mean	Rep1	Rep2	Mean	p value	P value between col and slr at 4 C
GCTCACTGCTCTTTCTGTCAGA	ath-miR156a-3p	MIR156	4.77938	12.2426	8.51098	7.36567	14.8708	11.1182	0.671023	0.847721	2.0958	12.1907	7.14323	1.29496	4.45793	2.87645	0.504535	0.180287	NM_001334018.1,NR_139434.1,NM_113298.5
TGACAGAAGAGAGTGAGCAC	ath-miR156a-5p,ath-miR156b-5p,ath-miR156c-5p,ath-miR156d-5p,ath-miR156e,ath-miR156f-5p	MIR156	65.1379	163.916	114.527	102.219	99.5904	100.905	0.808645	0.648626	124.863	32.3658	78.6143	56.4118	52.6129	54.5123	0.654484	0.00247003	NM_001036019.3,NM_001084134.2,NM_001084135.2,NM_001084136.1,NM_001123883.1,NM_001332754.1,NM_001332755.1,NM_001332756.1,NM_001337642.1,NM_001337643.1,NM_001344905.1,NM_102361.3,NM_102498.3,NM_102499.4,NM_104194.4,NM_105584.6,NM_112390.5,NM_113789.4,NM_115050.2,NM_115654.3,NM_119683.2,NM_120392.4,NM_123693.6,NM_124435.3,NM_124445.4,NM_127753.4,NM_128940.2,NM_129782.3,NM_180791.3,NM_180830.4,NM_202…
TGCTCACCTCTCTTTCTGTCAGT	ath-miR156b-3p	MIR156	609.079	4997.12	2803.1	1397.08	2290.41	1843.74	0.710041	0.901261	403.138	4372.74	2387.94	191.857	839.252	515.554	0.450113	0.137733	NR_139434.1, NM_001334018.1
GCTCACTGCTCTATCTGTCAGA	ath-miR156c-3p	MIR156	3.15742	7.58367	5.37054	4.43273	7.65407	6.0434	0.828745	0.746753	3.16698	10.8599	7.01344	2.18525	4.85264	3.51895	0.48114	0.350756	NM_001336773.1,NM_180057.2,NM_179985.2,NM_129880.4
GCTCACTCTCTTTTTGTCATAAC	ath-miR156d-3p	MIR156	0	1.8118	0.905899	0.366617	0.218688	0.292652	0.569407	0.825709	0	1.25946	0.629732	0	0.185747	0.0928735	0.487798	0.234469	NM_105698.5, NM_001338541.1, NM_127985.4
GCTCACTCTCTATCCGTCACC	ath-miR156f-3p	MIR156	41.7601	144.737	93.2484	88.8879	50.6481	69.768	0.710638	0.267213	6.05452	21.7911	13.9228	6.59622	22.8701	14.7332	0.949442	0.117877	-
CGACAGAAGAGAGTGAGCAC	ath-miR156g	MIR156	0.410897	1.63062	1.02076	0.699905	3.45527	2.07759	0.555654	0.867345	2.51495	0.0475269	1.28124	0.728416	0.673333	0.700875	0.684436	0.422998	NM_203146.4,NM_124435.3,NM_001084136.1,NM_124445.4,NM_001332754.1,NM_127753.4,NM_001332755.1,NM_001332756.1,NM_001344905.1,NM_102498.3,NM_102499.4,NM_128940.2,NM_104194.4,NM_129782.3,NM_105584.6,NM_180791.3,NM_115654.3,NM_180830.4,NM_119683.2,NM_001036019.3,NM_202191.2,NM_120392.4,NM_001084134.2,NM_202192.2,NM_123693.6,NM_001084135.2
TGACAGAAGAAAGAGAGCAC	ath-miR156h	MIR156	0.627158	2.09651	1.36183	0.766563	1.53081	1.14869	0.820942	0.38437	10.3858	1.87731	6.13157	1.13309	0.58046	0.856776	0.341543	0.59901	NM_001332754.1,NM_001332755.1,NM_001332756.1,NM_001333057.1,NM_001334266.1,NM_001344905.1,NM_102049.3,NM_129782.3,NM_102453.2,NM_179792.2,NM_102498.3,NM_180414.3,NM_102499.4,NM_180791.3,NM_180830.4,NM_202191.2,NM_202192.2,NM_203146.4,NR_138963.1,NR_139653.1,NM_001036019.3,NM_001036058.3,NM_001084134.2,NM_001084135.2,NM_001084136.1,NM_001332730.1,NM_001332731.1,NM_001332732.1,NM_001332733.1,NM_104…
GCTCTCTAGCCTTCTGTCATC	ath-miR157a-3p,ath-miR157b-3p	MIR156	91.0677	779.953	435.51	227.969	145.078	186.523	0.547455	0.514729	91.9821	227.915	159.949	57.464	178.201	117.833	0.68868	0.447239	NM_103122.4, NM_129933.4, NM_180069.1, NM_118865.3, NM_202721.1, NM_001339857.1, NM_115599.4, NM_103354.4, NM_120164.5, NM_113178.3,NM_001338598.1,NM_001342563.1
TTGACAGAAGATAGAGAGCAC	ath-miR157a-5p,ath-miR157b-5p,ath-miR157c-5p	MIR156	98.7666	197.9	148.333	134.615	164.366	149.49	0.984191	0.81129	260.857	89.5883	175.222	104.123	99.6069	101.865	0.482034	0.0869804	NM_102499.4,NM_105584.6,NM_115654.3,NM_120949.4,NM_123693.6,NM_124435.3,NM_124445.4,NM_001332756.1,NM_127802.4,NM_001344905.1,NM_129782.3,NM_102498.3,NM_180791.3,NM_001084136.1,NM_001332754.1,NM_001332755.1,NM_001036019.3,NM_001084134.2,NM_001084135.2,NM_180830.4,NM_202191.2,NM_202192.2,NM_203146.4
GCTCTCTATACTTCTGTCACC	ath-miR157c-3p	MIR156	0.173009	0.595305	0.384157	0.433275	0.218688	0.325981	0.828876	0.210468	0	0	0	0	0	0	#DIV/0!	0.0934029	NM_116456.4, NM_106216.3, NM_100889.4, NR_141736.1
TGACAGAAGATAGAGAGCAC	ath-miR157d	MIR156	3.8062	5.04715	4.42668	2.6663	4.94235	3.80433	0.678512	0.715927	9.45437	2.40011	5.92724	4.08723	2.60046	3.34384	0.547957	0.767048	NM_124445.4,NM_001084136.1,NM_129782.3,NM_001332754.1,NM_180791.3,NM_001332755.1,NM_001332756.1,NM_001344905.1,NM_102498.3,NM_102499.4,NM_180830.4,NM_104194.4,NM_202191.2,NM_105584.6,NM_202192.2,NM_115654.3,NM_203146.4,NM_120949.4,NM_001036019.3,NM_123693.6,NM_001084134.2,NM_124435.3,NM_001084135.2
TCCCAAATGTAGACAAAGCA	ath-miR158a-3p	MIR158	178.891	378.2	278.546	191.174	397.968	294.571	0.921334	0.709047	513.656	202.393	358.025	214.64	263.436	239.038	0.528892	0.653299	NM_103878.2,NM_105083.1,NM_111229.3,NM_113880.2,NM_125494.3,NM_001037039.2,NM_001084301.1,NM_001334145.1
CTTTGTCTACAATTTTGGAAA	ath-miR158a-5p	MIR158	3.61157	9.52488	6.56822	7.09904	18.7197	12.9094	0.433315	0.849011	8.94206	5.65571	7.29888	2.79226	7.59241	5.19234	0.544186	0.34449	NM_118385.4,NM_118745.2,NM_001085157.5,NM_001125814.1,NM_001341776.1
CCCCAAATGTAGACAAAGCA	ath-miR158b-3p	MIR158	3.52506	36.9348	20.2299	5.33261	14.2147	9.77366	0.60672	0.603929	10.9913	9.05388	10.0226	5.13938	7.9639	6.55164	0.179911	0.560791	NM_001037039.2, NM_001084301.1, NM_001334145.1, NM_001335171.1, NM_001335172.1, NM_105083.1, NM_125494.3, NM_126372.1, NM_126373.3, NM_001332550.1, NM_001204024.1, NM_001036472.2, NM_001332038.1, NM_130224.8, NM_119997.7, NM_111229.3, NM_103878.2
TTTGGATTGAAGGGAGCTCTA	ath-miR159a-3p	MIR159	3161.5	7688.59	5425.05	2903.17	7610.6	5256.89	0.963611	0.409785	3381.17	2741.42	3061.3	1652.66	1924.59	1788.63	0.0671591	0.279098	NM_180448.2,NM_001337925.1,NM_001337926.1,NM_001337927.1,NM_001342848.1,NM_001342849.1,NM_102642.3,NM_111977.5,NM_115910.2,NM_119939.3,NM_120692.3,NM_128252.6,NM_001084524.1,NM_128805.4,NM_001085068.2,NM_128952.3,NM_001336480.1
TTTGGATTGAAGGGAGCTCTT	ath-miR159b-3p	MIR159	655.423	2033.25	1344.34	607.351	1612.47	1109.91	0.809183	0.405587	503.783	725.974	614.878	213.75	393.018	303.384	0.160821	0.254903	NM_128805.4,NM_001084524.1,NM_118867.2,NM_124884.2
GAGCTCCTTGAAGTTCAATGG	ath-miR159b-5p	MIR159	32.5041	42.3184	37.4112	20.9972	41.6382	31.3177	0.647196	0.4262	37.864	75.4015	56.6328	26.1825	16.9262	21.5544	0.211246	0.479013	NM_001333732.1,NM_001339937.1,NM_001339938.1,NM_115740.3,NM_119841.6,NM_125484.4,NR_143694.1,NR_143695.1,NR_143696.1,NM_001084842.1,NM_001085307.1,NM_001203201.2
TTTGGATTGAAGGGAGCTCCT	ath-miR159c-3p	MIR159	15.3329	19.9298	17.6314	7.09904	23.8807	15.4899	0.828525	0.200561	11.8296	13.9254	12.8775	9.67175	9.89103	9.78139	0.098921	0.566522	NM_118867.2,NM_124884.2,NM_128252.6
GCGTATGAGGAGCCATGCATA	ath-miR160a-3p	MIR160	56.401	358.632	207.517	163.878	102.04	132.959	0.676576	0.444209	68.6024	60.5731	64.5877	28.8939	72.2092	50.5515	0.589183	0.160726	NM_001203094.1,NM_001339299.1,NM_114568.6
TGCCTGGCTCCCTGTATGCCA	ath-miR160a-5p,ath-miR160b,ath-miR160c-5p	MIR160	15030.4	6849.09	10939.7	8285.58	25194.7	16740.1	0.5998	0.538229	12776.2	15437.3	14106.7	7305.01	14074.5	10689.8	0.446636	0.5748	NM_119154.5,NM_128394.5,NM_001334800.1,NM_001336164.1,NM_106434.2
CGTACAAGGAGTCAAGCATGA	ath-miR160c-3p	MIR160	29.8008	75.6296	52.7152	51.493	72.7793	62.1362	0.745048	0.469035	29.2014	35.265	32.2332	22.3786	39.3087	30.8436	0.891371	0.148038	NM_120309.2, NM_001125201.2, NM_113114.3, NM_001342652.1, NM_001342651.1,NM_125559.3, NR_141678.1, NM_111265.4, NR_141673.1, NR_141675.1, NM_111331.5, NM_001036704.2, NR_141674.1, NM_001084635.1, NM_001342211.1, NR_141676.1, NR_141677.1
TGAAAGTGACTACATCGGGGT	ath-miR161.1	MIR161	12847	17035.9	14941.4	7979.78	19394.2	13687	0.855623	0.807577	12773.6	15693.3	14233.5	6669.95	8870.3	7770.13	0.0715143	0.415786	NM_104991.3,NM_001334047.1,NM_105002.3,NM_001334064.1,NM_105019.2,NM_001334065.1,NM_001334067.1,NM_001334114.1,NM_001334168.1,NM_001344390.1,NM_105040.2,NM_001344391.1,NM_121670.4,NM_100537.4,NM_123482.3,NM_104944.1,NR_139842.1,NM_104969.4,NM_001198380.2,NM_104971.3,NM_001331633.1,NM_104986.3,NM_001331634.1
TCAATGCATTGAAAGTGACTA	ath-miR161.2	MIR161	1.4057	3.44241	2.42406	5.06598	6.29821	5.68209	0.111565	0.564146	5.9148	1.97237	3.94358	1.13309	7.38345	4.25827	0.939887	0.698623	NM_180026.2,NM_104993.2,NM_001334070.1,NM_105002.3,NM_001334079.1,NM_105012.3,NM_001334080.1,NM_001336935.1,NM_001344390.1,NM_001344391.1,NM_001345697.1,NM_105019.2,NM_001345698.1,NM_105040.2,NM_104937.3,NM_121670.4,NM_104969.4,NM_123482.3,NM_104971.3,NM_001198366.2,NM_125954.6,NM_104985.1,NM_001334041.1,NM_180025.2,NM_104991.3,NM_001334067.1
TCGATAAACCTCTGCATCCAG	ath-miR162a-3p,ath-miR162b-3p	MIR162_1	138.688	420.441	279.564	283.795	381.873	332.834	0.755169	0.946667	189.274	345.521	267.397	127.392	438.851	283.121	0.936313	0.78952	NM_103739.5, NM_001333336.1, NM_127882.3, NM_110999.7, NM_099986.4
TGGAGGCAGCGGTTCATCGATC	ath-miR162a-5p,ath-miR162b-5p	MIR162_1	84.3636	17.9886	51.1761	78.1894	107.026	92.6076	0.370743	0.638396	45.502	106.175	75.8386	24.1591	73.463	48.8111	0.560776	0.264867	NM_001331913.1 NM_202073.4, NM_100932.4, NM_001333336.1, NM_103739.5, NM_127882.3, NM_099986.4, NM_110999.7, NM_202073.4 ,NM_001331913.1, NM_100932.4
TTGAAGAGGACTTGGAACTTCGAT	ath-miR163-3p	MIR163	27.2057	46.822	37.0139	51.593	66.2187	58.9058	0.215444	0.594982	31.5301	30.1796	30.8548	20.5575	43.7899	32.1737	0.920109	0.190839	NM_105340.2,NM_105341.5,NM_105342.1,NM_114355.3,NM_114356.2,NM_202367.3,NM_001332543.1,NM_001332544.1,NM_102076.4
TGGAGAAGCAGGGCACGTGCA	ath-miR164a,ath-miR164b-5p	MIR164	9246.97	12039.1	10643	4058.52	10951.5	7505	0.487576	0.0564145	4805.24	2932.74	3868.99	2269.14	1894.71	2081.93	0.202141	0.256739	NM_130333.4,NM_001202843.1,NM_001338015.1,NM_179486.2,NM_001345474.1,NM_180458.1,NM_104479.2,NM_112380.3,NM_116148.3,NM_120850.4,NM_124774.3,NM_125536.4,NM_001035606.4,NM_001125421.1
CATGTGCCCATCTTCACCATC	ath-miR164b-3p	MIR164	7.39614	37.6077	22.5019	13.4648	13.4712	13.468	0.610513	0.338143	3.35327	3.92097	3.63712	1.94244	3.64529	2.79386	0.44662	0.00630243	NM_001343369.1,NM_001343370.1,NM_001343366.1,NM_001343367.1,NM_001343368.1
CACGTGTTCTACTACTCCAAC	ath-miR164c-3p	MIR164	0.692037	1.42356	1.0578	1.16651	1.53081	1.34866	0.550392	0.798203	1.16433	1.16441	1.16437	0.485611	1.02161	0.75361	0.265058	0.207719	NM_001160773.1, NM_001203818.1, NM_001337341.1, NM_111015.3, NM_117818.5, NM_112186.6, NM_100218.5
TGGAGAAGCAGGGCACGTGCG	ath-miR164c-5p	MIR164	5277.97	6012.45	5645.21	2308.25	5153.2	3730.73	0.322359	0.026871	3369.76	2996.5	3183.13	2283.87	1507.34	1895.6	0.0960853	0.339355	NM_001345474.1,NM_104479.2,NM_112380.3,NM_120850.4,NM_121609.5,NM_123323.3,NM_124774.3,NM_125536.4,NM_179486.2,NM_180458.1,NM_001035606.4,NM_001338015.1,NM_001343434.1
TCGGACCAGGCTTCATCCCCC	ath-miR165a-3p,ath-miR165b	MIR166	43664.5	25957	34810.7	40030.9	72621.5	56326.2	0.365755	0.545759	35701.8	50611.7	43156.7	13725.1	28652.8	21189	0.172736	0.188998	NM_119441.5,NM_125462.4,NM_129025.4,NM_179464.1,NM_001084233.2,NM_102785.5,NM_104096.3
GGAATGTTGTCTGGATCGAGG	ath-miR165a-5p	MIR166	968.397	2018.21	1493.3	605.618	771.312	688.465	0.269097	0.753774	735.764	1731.1	1233.43	437.859	348.392	393.126	0.234649	0.0883668	NM_125994.2, NM_001345729.1, NM_148143.4, NM_001342876.1, NM_120718.4, NM_124640.1, NM_103181.2
TCGGACCAGGCTTCATTCCCC	ath-miR166a-3p,ath-miR166b-3p,ath-miR166c,ath-miR166d,ath-miR166e-3p,ath-miR166f,ath-miR166g	MIR166	58254.3	44136.4	51195.4	47140.7	96787.1	71963.9	0.505424	0.996101	37360	64860.3	51110.2	18537.8	39129.5	28833.6	0.324143	0.249723	NM_104096.3,NM_119441.5,NM_125462.4,NM_129025.4,NM_179464.1,NM_001084233.2,NM_102785.5
GGACTGTTGTCTGGCTCGAGG	ath-miR166a-5p,ath-miR166b-5p	MIR166	166.24	557.335	361.787	184.842	344.346	264.594	0.690543	0.954775	136.879	626.833	381.856	136.416	221.689	179.053	0.500419	0.444044	-
GGAATGTTGTCTGGCACGAGG	ath-miR166e-5p	MIR166	49.5239	131.252	90.3878	40.3612	86.2942	63.3277	0.622078	0.557027	66.134	264.654	165.394	33.6286	38.5425	36.0855	0.322591	0.359518	NM_001345729.1,NM_122958.4,NM_125994.2
GATCATGTTCGCAGTTTCACC	ath-miR167a-3p	MIR167_1	0	3.39065	1.69532	0.633247	1.61829	1.12577	0.777588	0.489601	0.512306	0	0.256153	0	0	0	0.42265	0.149608	NM_001336953.1, NM_001336954.1, NR_141709.1, NM_106595.4, NR_141612.1, NM_126157.4, NR_139811.1
TGAAGCTGCCAGCATGATCTA	ath-miR167a-5p,ath-miR167b	MIR167_1	237.736	1303.17	770.455	179.576	525.638	352.607	0.533431	0.35249	178.329	76.4708	127.4	53.4981	184.818	119.158	0.93004	0.334362	NM_001085203.1, NM_001344162.1, NM_123060.3, NR_141122.1, NR_141612.1, NR_142020.1, NM_115995.6 ,NM_123495.2
TAGGTCATGCTGGTAGTTTCACC	ath-miR167c-3p	MIR167_2	134.06	606.486	370.273	254.665	370.457	312.561	0.834518	0.688044	140.232	358.638	249.435	99.3074	261.346	180.327	0.661797	0.315482	NR_139811.1,NR_141612.1,NR_141709.1
TAAGCTGCCAGCATGATCTTG	ath-miR167c-5p	MIR167_2	413.686	756.218	584.952	456.405	463.881	460.143	0.542024	0.734339	558.04	474.461	516.251	283.071	467.177	375.124	0.297494	0.45352	NM_001036038.2,NM_001332891.1,NM_102771.4
TGAAGCTGCCAGCATGATCTGG	ath-miR167d	MIR167_1	17.409	10.3014	13.8552	1.83308	12.7276	7.28036	0.418483	0.797525	23.8455	8.74496	16.2952	2.02338	12.863	7.44318	0.441398	0.985019	NR_141122.1, NM_122614.4, NM_115995.6, NR_141612.1
CCCGCCTTGCATCAACTGAAT	ath-miR168a-3p	MIR168	2482.46	7290.23	4886.35	3168.4	5168.29	4168.35	0.808602	0.48901	3004.72	2718.99	2861.86	1377.31	2140.71	1759.01	0.113738	0.15324	NM_001125769.2, NM_121784.2, NM_001337433.1, NM_111144.6, NM_120796.3, NM_148695.3, NM_001337696.1
TCGCTTGGTGCAGGTCGGGAA	ath-miR168a-5p,ath-miR168b-5p	MIR168	44826.7	69031.6	56929.1	34065.7	60995	47530.4	0.655393	0.570925	36919.7	56164.7	46542.2	25042.3	25893.5	25467.9	0.160162	0.243133	NM_001198240.1, NM_103737.4, NM_179453.3
CCCGTCTTGTATCAACTGAAT	ath-miR168b-3p	MIR168	3.67644	10.379	7.02773	7.79894	11.1531	9.47601	0.580625	0.991253	8.0106	6.13097	7.07079	1.41637	5.59563	3.506	0.260018	0.155707	NM_122400.3, NM_001343904.1 NM_001036604.1, NM_118159.3 NM_123297.2
GGCAAGTTGTCCTTGGCTAC	ath-miR169a-3p	MIR169_2	2.85465	42.189	22.5218	13.3649	11.1968	12.2808	0.654938	0.640004	16.8129	5.96463	11.3888	2.67086	14.0936	8.38221	0.739416	0.571524	NR_141623.1,NR_141624.1,NR_141625.1,NR_141626.1,NR_141627.1,NR_141628.1,NR_143293.1,NM_129647.4,NR_139762.1,NR_141587.1
CAGCCAAGGATGACTTGCCGA	ath-miR169a-5p	MIR169_2	19.2473	33.7253	26.4863	29.9626	31.666	30.8143	0.612874	0.295719	18.0238	13.7828	15.9033	8.17445	17.228	12.7012	0.587404	0.0590046	NM_202121.2,NM_202122.2,NR_141587.1,NM_001198095.1,NM_101621.3,NM_104294.3
GGCAAGTTGTCCTTCGGCTACA	ath-miR169b-3p	MIR169_2	11.6565	158.532	85.0944	48.4268	53.8847	51.1557	0.689575	0.584321	48.4362	25.6883	37.0622	32.9001	44.7883	38.8442	0.902286	0.200503	NR_141587.1,NR_139762.1, NR_141624.1, NR_143293.1, NR_141625.1, NR_141623.1, NR_141628.1, NM_119207.3
CAGCCAAGGATGACTTGCCGG	ath-miR169b-5p,ath-miR169c	MIR169_2	25.1296	80.185	52.6573	47.3602	32.2783	39.8193	0.696908	0.835847	65.0628	53.4916	59.2772	24.8471	43.5112	34.1792	0.149602	0.684569	NM_121287.4,NM_104294.3,NM_123577.2,NM_180480.3,NM_202121.2,NM_202122.2,NM_203044.4,NM_203045.2,NR_141587.1,NM_001198095.1,NM_001343248.1,NM_101621.3
TGAGCCAAGGATGACTTGCCG	ath-miR169d,ath-miR169e,ath-miR169f-5p,ath-miR169g-5p	MIR169_2	6.66085	12.5532	9.60701	17.3976	14.4771	15.9374	0.194076	0.84284	12.6679	4.2299	8.44891	2.38759	11.5163	6.95195	0.832118	0.201632	NR_141587.1,NM_001337602.1,NM_001342880.1,NM_001342881.1,NM_001342882.1,NM_001342883.1,NM_111443.4,NM_120734.4,NM_203012.1,NM_203013.3
GCAAGTTGACCTTGGCTCTGC	ath-miR169f-3p	MIR169_2	9.10461	480.489	244.797	52.8928	68.668	60.7804	0.516896	0.516368	36.886	82.6256	59.7558	4.89658	116.51	60.7032	0.988893	0.999031	NM_101217.4, NM_121064.4 ,NM_106030.2
TAGCCAAGGATGACTTGCCTG	ath-miR169h,ath-miR169i,ath-miR169j,ath-miR169k,ath-miR169l,ath-miR169m,ath-miR169n	MIR169_1	68.7062	212.369	140.537	148.647	124.302	136.474	0.960596	0.445693	78.1499	67.2268	72.6884	24.8066	66.7528	45.7797	0.340244	0.064635	NM_101621.3,NM_104294.3,NM_105941.8,NM_111443.4,NM_112256.3,NM_120734.4,NM_202121.2,NM_202122.2,NM_203012.1,NM_203013.3,NM_001036195.5,NM_001198095.1,NM_001334553.1,NM_001337602.1,NM_001338098.1,NM_001342880.1,NM_001342881.1,NM_001342882.1,NM_001342883.1,NR_141587.1
TGATTGAGCCGTGTCAATATC	ath-miR170-3p	MIR171_1	1.38407	4.29655	2.84031	1.63311	2.93042	2.28176	0.759523	0.499467	0.838318	2.21	1.52416	0.849819	0.673333	0.761576	0.385066	0.145914	NM_130079.3,NR_139896.1,NM_001337529.1,NM_115927.5,NM_116232.5
TATTGGCCTGGTTCACTCAGA	ath-miR170-5p,ath-miR171a-5p	MIR171_1	1.8166	7.58367	4.70013	1.63311	4.28628	2.9597	0.638493	0.652376	2.70125	3.63581	3.16853	1.17356	0.673333	0.923446	0.0514669	0.270488	-
TGATTGAGCCGCGCCAATATC	ath-miR171a-3p	MIR171_1	5.57954	18.3509	11.9652	7.8656	15.3081	11.5869	0.963825	0.472805	2.46838	8.9113	5.68984	6.51528	2.2754	4.39534	0.769059	0.235126	NR_139738.1,NR_139896.1,NM_115927.5,NM_116232.5,NM_130079.3
TTGAGCCGTGCCAATATCACG	ath-miR171b-3p,ath-miR171c-3p	MIR171_1	800.21	1346.55	1073.38	668.543	946.743	807.643	0.477394	0.475988	787.786	877.276	832.531	325.764	629.404	477.584	0.154145	0.250128	NM_130079.3,NM_114584.2,NM_115927.5,NM_116232.5
AGATATTAGTGCGGTTCAATC	ath-miR171b-5p	MIR171_1	1.25432	2.22592	1.74012	1.09985	1.18091	1.14038	0.343669	0.219953	1.02461	0.54656	0.785585	0	0.58046	0.29023	0.31836	0.101116	NR_141671.1
AGATATTGGTGCGGTTCAATC	ath-miR171c-5p	MIR171_1	152.572	204.448	178.51	154.479	288.187	221.333	0.610997	0.241655	141.955	72.6924	107.324	78.9522	93.1521	86.0522	0.608488	0.181852	NR_139896.1,NR_141671.1,NR_143374.1,NM_001203866.1,NM_118320.3,NR_139738.1
GCAGCACCATTAAGATTCAC	ath-miR172b-5p,ath-miR172e-5p	MIR172	7.59078	36.8313	22.211	21.6304	24.0994	22.8649	0.968503	0.542317	14.4377	8.22216	11.3299	5.22032	13.3041	9.26223	0.724345	0.084477	NM_202803.3,NM_001340698.1,NM_202804.2,NM_117167.4,NM_126428.3,NM_127204.3,NM_001125492.1,NM_001160747.1,NM_001160748.1
TGATTCTCTGTGTAAGCGAAA	ath-miR173-3p	MIR173	0.583906	0.905899	0.744902	0.599919	1.44334	1.02163	0.602273	0.938211	1.02461	0.403979	0.714295	0.445143	1.23057	0.837859	0.828037	0.780022	NM_119305.4
TTCGCTTGCAGAGAGAAATCAC	ath-miR173-5p	MIR173	28.287	128.172	78.2294	68.8573	78.2028	73.53	0.933899	0.590099	52.9538	39.4474	46.2006	23.0261	61.7841	42.4051	0.870327	0.25883	NR_143759.1,NR_143765.1,NR_143766.1
TGAGAGAAGTGAGATGAAATC	ath-miR1886.1	undef	0.108131	0	0.0540654	0	0	0	0.42265	0.108081	0.558879	0.308925	0.433902	0	0.13931	0.0696551	0.125825	0.42265	NM_001203689.2,NM_001333941.1,NM_001336640.1,NM_104802.5,NR_140420.1,NR_144274.1,NM_001084262.2,NM_001160779.1,NM_001198348.2
TTAGGCTAAGATTTGTGAAGA	ath-miR1888b	MIR1888	0	0.414125	0.207063	0	0.612326	0.306163	0.813727	0.42265	0	0	0	0	0	0	#DIV/0!	0.42265	NR_141541.1, NR_142677.1, NM_129711.4, NM_125154.4, NM_179534.2, NM_001344963.1, NM_179010.1, NM_124891.2, NM_001341683.1, NM_105589.4, NM_118592.3, NM_001341684.1 ,NM_001341686.1, NM_001341685.1
TAATCTGCATCCTGAGGTTTA	ath-miR2111a-5p,ath-miR2111b-5p	MIR2111	0.108131	0.18118	0.144655	0.166644	0	0.083322	0.569684	0.922554	0.326013	0	0.163006	0	0	0	0.42265	0.42265	NM_100574.5,NM_113629.3,NR_140891.1,NR_141523.1,NM_001123768.1,NM_001160844.1,NM_001338859.1
TTGGACTGAAGGGAGCTCCCT	ath-miR319a,ath-miR319b	MIR159	341.217	121.494	231.356	212.305	432.127	322.216	0.617936	0.54147	386.837	260.733	323.785	112.864	291.669	202.267	0.382316	0.486357	NM_128252.6, NM_001337927.1, NM_120692.3, NM_180448.2 NM_202513.3, NM_111977.5, NM_001342849.1, NM_001342848.1, NM_001337925.1, NM_111545.3, NM_001202967.1, NM_112365.4, NM_180258.3, NM_128662.2, NM_001338148.1, NM_102760.3, NM_126109.3, NR_143319.1, NR_142347.1, NM_117950.5, NM_179399.3, NM_001125118.2, NM_001337658.1
TTGGACTGAAGGGAGCTCCTT	ath-miR319c	MIR159	5.94719	9.0331	7.49015	6.69909	11.6779	9.18851	0.620616	0.894624	7.1257	7.39044	7.25807	1.69964	8.17287	4.93625	0.547922	0.407045	NM_112365.4,NM_128662.2,NM_180258.3,NM_202513.3,NR_140742.1,NM_001202967.1,NM_001338148.1,NM_111545.3
ACTTGGCTGATTCTATTATT	ath-miR3434-5p	MIR3434	0.194635	2.27769	1.23616	0	0.656064	0.328032	0.493089	0.461222	0.326013	0.261398	0.293705	0	0.13931	0.0696551	0.100118	0.521584	NM_001338661.1,NM_105298.4,NM_105299.3,NM_111354.5,NM_113292.2,NM_179517.2,NM_001338658.1,NM_001338659.1,NM_001338660.1
TGGATTGGTCAAGGGAAGCGT	ath-miR3440b-3p	MIR3440	2.35725	2.43298	2.39512	0.633247	2.40557	1.51941	0.427566	0.839209	1.81636	2.75656	2.28646	1.25449	0.882298	1.0684	0.137607	0.667803	NM_116475.2
TTTTCTTGGCCCATCCACTTC	ath-miR3440b-5p	MIR3440	3.8062	11.4402	7.6232	3.63284	9.09741	6.36513	0.813802	0.562711	3.72586	6.03592	4.88089	1.57824	4.34184	2.96004	0.397867	0.381854	NM_001125721.1
CGCTATCCATCCTGAGTTTCA	ath-miR390a-3p	MIR390	47.9452	139.431	93.6879	132.715	109.038	120.877	0.623119	0.424331	42.7542	52.9688	47.8615	30.1079	66.7528	48.4304	0.978857	0.0799466	NR_140738.1,NR_143355.1
AAGCTCAGGAGGGATAGCGCC	ath-miR390a-5p,ath-miR390b-5p	MIR390	812.451	1957.54	1385	770.395	853.889	812.142	0.423463	0.223375	338.82	428.622	383.721	177.693	349.669	263.681	0.341488	0.0290563	NM_113377.4,NR_140738.1,NR_144292.1
CGCTATCCATCCTGAGTTCC	ath-miR390b-3p	MIR390	41.6303	88.7263	65.1783	46.1937	53.2724	49.733	0.583112	0.236913	22.1689	28.7776	25.4732	11.857	21.1055	16.4813	0.254441	0.0293268	NM_126544.3
ATCATGCTATCTCTTTGGATT	ath-miR393a-3p	MIR393	0.519027	1.32002	0.919526	0.26663	1.7495	1.00807	0.925909	0.706777	1.11776	1.06936	1.09356	0	0.673333	0.336667	0.154164	0.496329	NM_104816.3, NM_116135.3, NM_112423.5, NR_141806.1
TCCAAAGGGATCGCATTGATCC	ath-miR393a-5p,ath-miR393b-5p	MIR393	0.324392	0.440008	0.3822	0	0.218688	0.109344	0.158133	0.371229	0.419159	0.522796	0.470978	0	0.812643	0.406322	0.889074	0.553456	NM_116163.4,NR_141690.1,NM_101152.5,NM_113273.4,NM_113593.3
ATCATGCGATCTCTTTGGATT	ath-miR393b-3p	MIR393	3.22229	6.39306	4.80768	4.79935	6.07952	5.43944	0.747203	0.450033	1.9095	4.11108	3.01029	1.17356	3.34345	2.2585	0.674757	0.127511	NR_141806.1
TTGGCATTCTGTCCACCTCC	ath-miR394a,ath-miR394b-5p	MIR394	10.294	2.22592	6.25998	2.36635	9.49105	5.9287	0.956514	0.378344	11.8296	9.98066	10.9051	4.65377	11.2377	7.94573	0.478	0.717899	NM_102496.4
CTGAAGTGTTTGGGGGAACTC	ath-miR395a,ath-miR395d,ath-miR395e	MIR395	11.2888	7.66131	9.47508	8.99878	18.5447	13.7718	0.488649	0.911043	11.1776	7.08151	9.12954	3.15647	4.78299	3.96973	0.144008	0.180213	NM_103973.3,NM_117550.5,NM_113189.5,NM_121056.3,NM_121366.4,NM_123745.6,NM_128437.3,NR_139924.1,NM_001085109.1,NM_001333459.1,NM_001340955.1
CTGAAGTGTTTGGGGGGACTC	ath-miR395b,ath-miR395c,ath-miR395f	MIR395	182.287	141.941	162.114	132.515	461.081	296.798	0.501277	0.772887	180.378	119.863	150.121	78.3857	133.877	106.131	0.39609	0.37095	NM_123745.6,NM_128437.3,NM_001333459.1,NM_103973.3,NM_121056.3
GTTCAATAAAGCTGTGGGAAG	ath-miR396a-3p	MIR396	54.7141	226.164	140.439	45.1605	76.1471	60.6538	0.456416	0.53908	60.0329	92.6538	76.3433	30.9577	32.4825	31.7201	0.111869	0.203144	NR_143301.1
TTCCACAGCTTTCTTGAACTG	ath-miR396a-5p	MIR396	9.36412	27.2028	18.2835	19.8973	26.5924	23.2449	0.654439	0.908729	14.3911	24.8566	19.6239	4.6133	24.774	14.6937	0.706565	0.505274	NR_143301.1,NM_001331887.1,NM_100886.7,NR_140623.1
GCTCAAGAAAGCTGTGGGAAA	ath-miR396b-3p	MIR396	3.26555	9.42135	6.34345	2.79962	3.14911	2.97436	0.388537	0.359881	2.74782	2.68527	2.71655	1.25449	1.50919	1.38184	0.00951542	0.0179403	NR_140623.1,NR_143301.1
TTCCACAGCTTTCTTGAACTT	ath-miR396b-5p	MIR396	51.3621	146.937	99.1494	79.7558	137.423	108.59	0.881245	0.575809	67.0189	67.9635	67.4912	22.9047	46.9708	34.9377	0.113929	0.142478	NM_100382.3,NM_115176.3,NM_120215.5,NM_122375.3,NM_123672.4,NM_125140.4,NM_129005.3,NM_201870.1,NR_143301.1,NM_001331515.1,NM_001336518.1,NM_001336519.1
TCATTGAGTGCAGCGTTGATG	ath-miR397a-5p	MIR397	0.410897	0	0.205448	0.199973	0.918489	0.559231	0.482695	0.882936	0.372586	0.118817	0.245702	0.242805	0.928735	0.58577	0.450569	0.962244	NM_128470.5,NM_129364.4,NM_001345382.1,NM_001345383.1,NM_125395.3
TCATTGAGTGCATCGTTGATG	ath-miR397b	MIR397	0	0.232945	0.116473	0	0.262425	0.131213	0.940699	0.458595	0.605452	0.118817	0.362135	0	2.11287	1.05644	0.587468	0.476412	NM_115889.5,NM_120911.4,NM_128470.5,NM_001125389.2,NM_001340030.1,NM_101807.4
TGTGTTCTCAGGTCACCCCTT	ath-miR398a-3p	MIR398	0.865046	1.68238	1.27371	1.13318	1.44334	1.28826	0.976476	0.173031	2.74782	2.04366	2.39574	1.78057	5.73494	3.75776	0.567592	0.339173	NM_121459.5
AAGGAGTGGCATGTGAACACA	ath-miR398a-5p	MIR398	0.194635	0.931781	0.563208	0.399946	0.568588	0.484267	0.853949	0.29717	4.47103	1.25946	2.86525	1.74011	2.02	1.88005	0.603275	0.013427	NM_001342853.1, NM_001342855.1, NM_001203306.2, NM_001342854.1, NM_001342851.1, NM_001342856.1, NM_120694.2, NM_001342852.1 NM_001340629.1
TGTGTTCTCAGGTCACCCCTG	ath-miR398b-3p,ath-miR398c-3p	MIR398	1654.03	2058.23	1856.13	1650.64	3015.75	2333.2	0.571761	0.380245	2020.53	4525.68	3273.11	1360.28	3538.37	2449.32	0.668853	0.936242	NM_121459.5
AGGGTTGATATGAGAACACAC	ath-miR398b-5p,ath-miR398c-5p	MIR398	0.259514	0.672953	0.466233	0.83322	2.31809	1.57566	0.286645	0.942803	0	0.855485	0.427742	0	2.02	1.01	0.648576	0.696015	NM_123150.1,NM_121459.5
ATAGCCTTGAACGCCGTCGTT	ath-miR4228-5p	MIR4228	0.302766	1.73415	1.01846	0	0.306163	0.153081	0.358571	0.379626	0	0.380215	0.190108	0	0	0	0.42265	0.42265	NM_118408.2
TGCCAAAGGAGATTTGCCCTG	ath-miR399a	MIR399	3.93596	4.0636	3.99978	2.76629	3.54274	3.15452	0.164724	0.148183	4.93676	6.36861	5.65269	2.02338	2.60046	2.31192	0.0494569	0.223641	NM_001334828.1,NM_106497.1,NM_179887.3
TGCCAAAGGAGAGTTGCCCTG	ath-miR399b,ath-miR399c-3p	MIR399	17.6686	33.9324	25.8005	26.1631	21.6938	23.9285	0.844939	0.413339	16.3938	18.4167	17.4052	11.25	10.3786	10.8143	0.0268027	0.028842	NM_001339687.1,NM_115327.3,NM_179887.3
GGGCATCTTTCTATTGGCAGG	ath-miR399c-5p	MIR399	3.37368	22.5698	12.9717	61.1584	166.859	114.009	0.200708	0.279023	30.7849	24.7615	27.7732	37.5944	30.6483	34.1213	0.301364	0.270501	NM_125843.3, NM_180936.2, NM_001345631.1
TGCCAAAGGAGATTTGCCCCG	ath-miR399d	MIR399	0	0.310594	0.155297	0	0.218688	0.109344	0.831367	0.42265	0	0	0	0	0	0	#DIV/0!	0.42265	NM_179887.3
TGCCAAAGGAGATTTGCCCGG	ath-miR399f	MIR399	7.22313	8.69663	7.95988	4.66603	7.04175	5.85389	0.270878	0.609347	6.56683	13.759	10.1629	3.72302	3.45954	3.59128	0.209355	0.19885	NM_179887.3
TATGAGAGTATTATAAGTCAC	ath-miR400	MIR400	0	0.931781	0.465891	0.233302	1.00596	0.619633	0.823209	#DIV/0!	0.279439		0.279439	0.526079	0.232184	0.379131	#DIV/0!	0.619511	NM_113146.2,NM_104944.1,NM_001332567.1,NM_118064.2,NM_104949.2,NM_001332568.1,NM_123333.2,NM_104971.3,NM_001334041.1,NR_139815.1,NM_001334047.1,NM_001334067.1,NM_001334079.1,NM_001334080.1,NM_104985.1,NM_001338253.1,NM_104991.3,NM_001338589.1,NM_105012.3,NM_001341339.1,NM_105133.2,NM_001341340.1,NM_001203842.2,NM_106390.3,NM_100537.4,NM_001331633.1,NM_112544.3,NM_104937.3,NM_001331634.1
TTAGATTCACGCACAAACTCG	ath-miR403-3p	MIR403	54.606	164.977	109.792	65.5578	80.9145	73.2361	0.579158	0.819349	139.58	41.6811	90.6305	49.8561	67.8209	58.8385	0.588336	0.347295	NM_102867.2,NM_001332952.1,NM_001332953.1,NM_102866.3
TGTTTTGTGCTTGAATCTAATT	ath-miR403-5p	MIR403	0.627158	2.66593	1.64654	1.33315	3.93638	2.63477	0.610685	0.750488	1.9095	0.475269	1.19239	0.526079	0.85908	0.692579	0.567225	0.276989	NM_001036947.2
ATGCACTGCCTCTTCCCTGGC	ath-miR408-3p	MIR408	185.033	334.587	259.81	293.693	526.906	410.3	0.390807	0.323903	461.075	1776.37	1118.72	164.905	1543	853.953	0.807138	0.590471	NM_126340.3,NM_130270.4
ACAGGGAACAAGCAGAGCATG	ath-miR408-5p	MIR408	10.9212	18.1697	14.5455	22.1637	44.1312	33.1474	0.249035	0.0340357	38.2832	45.7447	42.0139	29.7841	45.8795	37.8318	0.683734	0.763632	NM_116633.2,NM_117547.4,NM_130270.4
TCGGATGCGAAACGGTGGTGT	ath-miR4228-3p	MIR4228	2.07611	8.46368	5.2699	2.53299	5.07356	3.80327	0.71114	0.606147	1.86293	4.4913	3.17711	1.01169	9.84459	5.42814	0.673494	0.757449	NM_101819.6,NM_104166.3,NM_123402.5,NM_001332399.1,NM_001344324.1, NM_001344323.1
TATGGAAGAAATTGTAGTATT	ath-miR447a.2-3p	MIR447	0.129757	0.336477	0.233117	0	0.262425	0.131213	0.603892	#DIV/0!		0.142581	0.142581	0	0	0	#DIV/0!	0.42265	NM_001333664.1,NM_104346.3,NM_115025.4
TTGGGGACGAGATGTTTTGTTG	ath-miR447a-3p,ath-miR447b	MIR447	15.2681	27.5134	21.3907	17.3976	28.6044	23.001	0.864084	0.430453	14.1583	16.4206	15.2894	5.50359	7.94069	6.72214	0.03566	0.104917	NM_001345431.1,NM_125469.3,NR_142875.1
CCCCTTACAATGTCGAGTAAA	ath-miR447c-5p	MIR447	0.151383	0.82825	0.489817	0	0	0	0.284764	0.284764	0	0	0	0	0	0	#DIV/0!	#DIV/0!	NM_001084510.1, NM_128569.4, NM_128570.1, NM_001336243.1
TTTTTCCTACTCCGCCCATACC	ath-miR472-3p	MIR482	73.3775	685.273	379.325	133.882	174.163	154.022	0.53893	0.409906	58.4494	67.6308	63.0401	35.2473	54.9579	45.1026	0.240752	0.0398626	NM_180795.3,NM_101100.2,NM_001332024.1,NM_101101.5,NM_001332027.1,NM_101457.3,NM_001332028.1,NM_001332029.1,NM_001332030.1,NM_001332190.1,NM_001340685.1,NM_104026.2,NM_001344501.1,NM_117146.1,NM_001344502.1,NM_123739.3,NM_001344503.1,NM_123740.5,NM_001344504.1,NM_001198041.2,NM_124097.2,NM_101093.2,NM_001332021.1,NM_125696.4,NM_101094.3,NM_001332022.1
ATGGTCGAAGTAGGCAAAATC	ath-miR472-5p	MIR482	0.389271	0.543539	0.466405	0.299959	0.743539	0.521749	0.835611	0.811054	0.791745	0.285162	0.538453	0	0.162529	0.0812643	0.227808	0.203212	NM_001340704.1, NM_117198.5, NM_179123.3, NM_118828.4, NM_001340370.1, NM_116462.4, NM_118567.3
TTTTACTGCTACTTGTGTTCC	ath-miR5012	undef	0.108131	1.26826	0.688194	0.299959	0.262425	0.281192	0.55574	0.888972	0.884891	0.285162	0.585027	0.202338	0.116092	0.159215	0.295069	0.122034	NM_001084549.2,NM_001336669.1,NM_104248.4
ACACTTAGTTTTGTACAACAT	ath-miR5014a-5p	MIR5014	0.475775	0.232945	0.35436	0.333288	2.01193	1.17261	0.436418	0.434584	0.791745	0.380215	0.58598	0.647481	0.278621	0.463051	0.699922	0.495793	NR_139499.1,NR_139503.1,NM_001334229.1,NM_001340671.1,NM_117115.5
ATTGGTAGTGGATAAGGGGGC	ath-miR5023	undef	30.601	17.6262	24.1136	12.3983	27.4672	19.9328	0.714993	0.915085	23.9386	22.7179	23.3283	26.4253	5.40988	15.9176	0.554325	0.785529	-
CCGTATCTTGGCCTTGTCATT	ath-miR5024-3p	undef	14.6193	62.1964	38.4078	17.4976	24.1431	20.8204	0.540218	0.53047	7.59144	29.7519	18.6716	4.28956	13.8614	9.07547	0.509939	0.181364	NM_115052.5, NM_001336456.1, NM_001336457.1, NM_128909.3, NM_001336458.1
ATGACAAGGCCAAGATATAACA	ath-miR5024-5p	undef	7.115	6.31541	6.7152	5.4326	8.9662	7.1994	0.814283	0.152557	10.2927	8.1984	9.24554	4.4919	0.348276	2.42009	0.0988247	0.221303	NM_001340565.1, NR_139213.1, NM_001035547.2, NM_001035548.1, NM_111143.3, NM_102664.5
ACTCATAAGATCGTGACACGT	ath-miR5026	undef	0.605532	0.854133	0.729832	0.466603	0.743539	0.605071	0.571601	0.0953033	0.372586	0.237635	0.30511	0.202338	0.464368	0.333353	0.865715	0.290113	NR_140677.1
ACCGGTTGGAACTTGCCTTAA	ath-miR5027	undef	0.151383	0.129414	0.140399	0.399946	0	0.199973	0.794165	0.722337	0	0.475269	0.237635	0	0.232184	0.116092	0.69095	0.751532	NM_001334402.1
AATTGGGTTTATGCTAGAGTT	ath-miR5028	undef	0.302766	1.29414	0.798453	0.533261	0.656064	0.594662	0.722799	0.804469	0.698598	0.61785	0.658224	0.566546	1.27701	0.921779	0.537767	0.459976	NM_001337853.1,NM_111836.5
ACATATGATCTGCATCTTTGC	ath-miR5595a,ath-miR5995b	MIR5595	0.173009	0.336477	0.254743	0.433275	0.962227	0.697751	0.250657	0.279042	0	0.166344	0.0831721		0.208965	0.208965	#DIV/0!	#DIV/0!	NR_140248.1,NM_001335855.1,NM_001335858.1,NM_119878.5,NM_127919.4,NM_127920.3,NM_127922.3,NM_127925.3,NM_179711.2,NR_140247.1,NM_001202655.1,NM_001335853.1,NM_001335854.1
TTAGGGTAGTTAACGGAAGTTA	ath-miR5629	undef	1.18944	1.78591	1.48768	1.09985	3.76143	2.43064	0.560774	0.652419	1.58349	0.926775	1.25513	0.849819	0.441149	0.645484	0.255648	0.316042	NM_001343214.1,NM_121217.3,NR_142556.1
TATGATCATCAGAAAACAGTG	ath-miR5633	undef	0	0	0	0	0.218688	0.109344	0.42265	#DIV/0!	0	0	0	0	0	0	#DIV/0!	0.42265	NM_001340251.1,NM_112030.4,NM_117084.3,NM_001337968.1,NM_001340249.1,NM_001340250.1
AGGGACTTTGTGAATTTAGGG	ath-miR5634	undef	0.259514	0.129414	0.194464	0	0.874751	0.437376	0.637914	0.826946	0	0.522796	0.261398	0	0.301839	0.150919	0.74944	0.598962	NM_119222.3,NM_179144.2,NR_142200.1,NM_001341524.1,NM_101318.4,NM_119221.5
ACAGTGGTCATCTGGTGGGCT	ath-miR5638b	MIR5638	2.53026	7.24719	4.88872	4.03279	4.85487	4.44383	0.869714	0.781988	4.23816	7.31915	5.77866	2.50899	5.38666	3.94783	0.476664	0.771804	NR_142825.1, NM_127511.3
TCTCGCGCTTGTACGGCTTT	ath-miR5642a,ath-miR5642b	MIR5642	73.8533	81.4273	77.6403	62.4582	63.0258	62.742	0.0592599	0.891022	53.5126	110.714	82.1133	38.8893	29.1158	34.0026	0.23915	0.0278056	NM_124862.5, NM_001334149.1, NM_001334150.1, NM_105094.3
AGGCTTTTAAGATCTGGTTGC	ath-miR5643a,ath-miR5643b	MIR5643	0.151383	0.258828	0.205106	0	0.262425	0.131213	0.654215	0.343296	0	0.166344	0.0831721	0	0.185747	0.0928735	0.945059	0.833707	NM_103377.1
GTGGGTTGCGGATAACGGTA	ath-miR5644	undef	0.475775	1.13884	0.80731	0	0.349901	0.17495	0.233672	0.135258	0	0	0	0	0.208965	0.104483	0.42265	0.762473	NM_119959.4, NM_001036728.2
TTGTTTTGGATCTTAGATACA	ath-miR5650	undef	1.88147	6.54835	4.21491	3.36621	4.7674	4.0668	0.957053	0.435913	2.79439	0.689141	1.74177	0.890287	2.62368	1.75698	0.99211	0.17397	NM_124291.2,NR_140622.1,NM_001334252.1,NM_001334253.1,NM_105359.3
TTGTGCGGTTCAAATAGTAAC	ath-miR5651	undef	1.64359	3.41653	2.53006	1.66644	2.58052	2.12348	0.72302	0.840233	3.91215	1.78226	2.84721	1.17356	1.55563	1.3646	0.304126	0.265213	NR_140051.1
TGGGTTGAGTTGAGTTGAGTTGGC	ath-miR5653	undef	5.53629	10.4825	8.00942	4.93266	8.57256	6.75261	0.721989	0.974331	3.16698	13.26	8.2135	3.35881	4.85264	4.10573	0.505211	0.310721	NM_001333354.1
TGGAAGATGCTTTGGGATTTATT	ath-miR5654-3p	undef	0.821793	2.4071	1.61445	0.733234	2.01193	1.37258	0.834378	0.383539	0.558879	0.879248	0.719064	0.404676	0.650115	0.527395	0.442446	0.323741	NM_001340904.1,NM_117494.4
ATAAATCCCAACATCTTCCA	ath-miR5654-5p	undef	0	0.310594	0.155297	0	0.218688	0.109344	0.831367	0.42265	0	0	0	0	0	0	#DIV/0!	0.42265	NM_104155.4
ACTGAAGTAGAGATTGGGTTT	ath-miR5656	undef	1.03805	1.57885	1.30845	0.599919	2.05567	1.32779	0.982392	0.234741	0.931465	0.689141	0.810303	0.242805	0.116092	0.179449	0.0439031	0.256626	NM_104906.2
AGAGGTGACCATTGGAGATG	ath-miR5662	undef	0	0.258828	0.129414	0	0.218688	0.109344	0.916527	0.877036	0	0.332689	0.166344	0	0.116092	0.058046	0.60137	0.718814	NR_143407.1,NM_001339393.1,NM_001339394.1,NM_101085.2,NM_106486.3,NM_113170.1,NM_114755.1,NM_114760.4,NM_180341.3,NR_143402.1,NR_143403.1,NR_143404.1,NM_001035754.1,NR_143405.1,NM_001084791.1,NR_143406.1,NM_001084792.1
AGCTAAGGATTTGCATTCTCA	ath-miR5663-5p	undef	0.108131	0.491774	0.299952	0.26663	0.743539	0.505085	0.571702	0.835478	0.372586	0.118817	0.245702	0	0.185747	0.0928735	0.433607	0.248522	NR_139282.1,NR_139283.1
TGAGCCTCTGTGGTAGCCCTCA	ath-miR771	MIR771	0.237888	0.64707	0.442479	0	0.481113	0.240557	0.588019	0.16305	0	0	0	0	0.116092	0.058046	0.42265	0.53759	NM_106331.5
TTTGCTTCCAGCTTTTGTCTC	ath-miR773a	MIR773	138.818	700.13	419.474	230.935	266.143	248.539	0.60511	0.464569	162.96	172.665	167.813	61.2274	92.8503	77.0389	0.0316318	0.0185093	NM_115614.3,NM_116778.4,NM_117578.7,NM_001203753.1,NM_001340976.1,NM_001340977.1
TTTGATTCCAGCTTTTGTCTC	ath-miR773b-3p	MIR773	0.173009	0	0.0865046	0	0.481113	0.240557	0.60799	0.776795	0.279439	0	0.13972	0	0	0	0.42265	0.42265	NM_001339970.1,NM_001345258.1,NM_001345259.1,NM_111383.2,NM_117242.1,NM_118340.2,NM_119165.4,NM_125118.3,NM_129195.6,NM_001203630.1,NM_001203941.2,NM_001337975.1
TTGGTTACCCATATGGCCATC	ath-miR774a	MIR774	0.108131	0.310594	0.209362	0.333288	0.262425	0.297857	0.496064	0.0277012	0.884891	0.807958	0.846425	0.768884	0.255402	0.512143	0.326755	0.495288	NM_112629.1,NM_112879.1
TTCGATGTCTAGCAGTGCCA	ath-miR775	undef	7.72053	44.4926	26.1065	13.6315	17.1889	15.4102	0.621075	0.471651	7.26542	12.2857	9.77557	4.73471	6.61724	5.67597	0.265823	0.0401807	NM_001197952.1,NM_099986.4,NM_104207.3
TACGCATTGAGTTTCGTTGCTT	ath-miR777	undef	3.50343	11.9579	7.73065	5.03265	8.22266	6.62766	0.829892	0.461113	3.44642	4.32495	3.88569	1.33543	2.67011	2.00277	0.142531	0.11595	NM_102745.1
TTCTGCTATGTTGCTGCTCAT	ath-miR779.1	undef	0.259514	0.983547	0.62153	0.56659	0.699801	0.633195	0.977597	0.680829	0.512306	0.380215	0.446261		0.255402	0.255402	#DIV/0!	#DIV/0!	NM_001336888.1,NM_127470.4,NM_180009.2,NM_001336885.1,NM_001336886.1,NM_001336887.1
TGATTGGAAATTTCGTTGACT	ath-miR779.2	undef	0.194635	0.82825	0.511443	0.333288	0.481113	0.407201	0.77902	0.552075	0.465732	0	0.232866	0.283273	0.232184	0.257728	0.925165	0.19612	NR_143213.1,NM_112828.1
TTAGAGTTTTCTGGATACTTA	ath-miR781a,ath-miR781b	MIR781	0.475775	0.802367	0.639071	0.433275	1.26839	0.850832	0.683226	0.448174	0.605452	0.142581	0.374016		0.464368	0.464368	#DIV/0!	#DIV/0!	NM_103572.5,NM_001343807.1,NM_122255.6,NM_001343808.1,NR_138934.1,NM_001343809.1,NR_139773.1,NM_001198225.2,NM_001343805.1,NM_001343806.1
AAAGTATAATGGTTTAGTGGTTTG	ath-miR8121	undef	1.29757	7.63543	4.4665	11.2318	19.4632	15.3475	0.171194	0.652663	2.00265	3.51699	2.75982	5.58453	14.349	9.96674	0.246552	0.465224	NM_001345497.1, NM_125570.4
AGATGTGGAGATCGTGGGGATG	ath-miR8167a,ath-miR8167b,ath-miR8167c,ath-miR8167d,ath-miR8167e,ath-miR8167f	MIR8167	2.63839	4.68479	3.66159	1.66644	4.24254	2.95449	0.709189	0.443552	1.63006	3.23183	2.43095	1.65917	2.11287	1.88602	0.579918	0.499791	NR_144178.1,NR_144177.1
ATAGGTGGGCCAGTGGTAGGA	ath-miR8171	undef	0.302766	0.310594	0.30668	0	0	0	0.000162835	0.428409	0	0.308925	0.154463	0	0	0	0.42265	#DIV/0!	NM_120941.2, NM_124072.3
ATGTGCTGATTCGAGGTGGGA	ath-miR8173	undef	0.908298	0.284711	0.596504	0.599919	1.92445	1.26219	0.459128	0.783134	0.232866	0.712904	0.472885	0	0.208965	0.104483	0.294621	0.226357	NM_111965.1
GATCCCCGGCAACGGCGCCA	ath-miR8175	undef	1160.98	29.2994	595.139	41.4944	50.2107	45.8526	0.434087	0.910839	1311.36	89.7309	700.547	1090.48	70.0266	580.253	0.89373	0.404855	NM_001339159.1,NR_140079.1
GGCCGGTGGTCGCGAGAGGGA	ath-miR8176	undef	3.82783	1.11296	2.47039	2.89961	3.84891	3.37426	0.593859	0.335814	28.4562	5.51312	16.9847	7.08183	14.0703	10.5761	0.646512	0.177868	NM_104313.4, NM_111481.3, NM_001337630.1
TGACTGCATTAACTTGATCGT	ath-miR8179	undef	0	0	0	0	0.481113	0.240557	0.42265	#DIV/0!	0	0	0	0	0	0	#DIV/0!	0.42265	NR_141937.1
TGCGGTGCGGGAGAAGTGC	ath-miR8180	undef	0.95155	0.750602	0.851076	0.299959	0.699801	0.49988	0.257076	0.914362	0.931465	0.736667	0.834066	0	0.255402	0.127701	0.0480045	0.257228	NM_115377.2,NM_127166.4,NM_128384.4,NM_179628.4,NR_141487.1,NM_001335463.1,NM_001336152.1,NM_001343737.1
TGGGGGTGGGGGGGTGACAG	ath-miR8181	undef	1.77334	1.21649	1.49492	1.26649	2.88668	2.07659	0.567156	0.250264	1.86293	2.09119	1.97706	0.607014	0.85908	0.733047	0.018173	0.242925	NM_001124977.1
TTTGGTCTGATTACGAATGTA	ath-miR8184	undef	0.302766	0.776485	0.539625	0	0.393638	0.196819	0.381499	0.150381	0	0	0	0	0	0	#DIV/0!	0.42265	NR_142542.1,NM_001340772.1,NM_001340774.1,NM_118198.2
TGTGCAAATGCTTTCTACAGG	ath-miR822-3p	MIR822	31.8769	87.5616	59.7193	48.1601	52.1789	50.1695	0.764878	0.502046	15.9746	50.331	33.1528	11.4523	29.4177	20.435	0.579171	0.0839393	NR_142692.1
TGCGGGAAGCATTTGCACATG	ath-miR822-5p	MIR822	306.313	731.319	518.816	300.159	418.394	359.276	0.544652	0.257372	197.564	172.404	184.984	131.358	163.806	147.582	0.210064	0.0745958	NM_126963.3,NM_120311.2,NM_120313.2,NM_126317.5
TGGGTGGTGATCATATAAGAT	ath-miR823	MIR823	83.0228	94.5499	88.7863	71.1903	108.688	89.9391	0.958479	0.113253	65.8546	43.5109	54.6827	23.9973	29.0462	26.5217	0.133162	0.0786349	NM_105645.4,NR_141589.1
CCTTCTCATCGATGGTCTAGA	ath-miR824-3p	MIR824	86.3532	267.81	177.081	281.595	449.71	365.652	0.26684	0.483716	105.162	94.0083	99.5853	184.087	157.908	170.998	0.0374782	0.149358	NM_001337784.1,NM_111721.2
TAGACCATTTGTGAGAAGGGA	ath-miR824-5p	MIR824	12.1539	22.6992	17.4266	40.7278	50.6481	45.688	0.0597876	0.993478	21.5168	13.2125	17.3647	11.0072	42.3039	26.6555	0.623991	0.366002	NM_001339848.1,NM_001341669.1,NM_115583.6,NM_001339845.1,NM_001339846.1,NM_001339847.1
TTAGATGACCATCAACAAACT	ath-miR827	MIR827_3	1.77334	2.07063	1.92198	1.09985	2.23062	1.66523	0.703416	0.244674	2.37523	3.73086	3.05305	0.485611	0.951954	0.718782	0.0827589	0.261806	NM_001198368.1,NM_001331361.1,NM_100167.3,NM_202344.2,NM_001084293.1,NM_001084294.2,NM_001123746.1
ACTTTGAAGCTTTGATTTGAA	ath-miR829-5p	MIR829	68.7062	132.857	100.781	77.6895	208.147	142.918	0.620723	0.467152	216.472	101.969	159.221	87.41	117.23	102.32	0.437639	0.605718	NM_001343571.1,NM_118133.3,NM_121887.3,NM_129625.2,NM_202334.2,NR_139816.1,NM_001333942.1,NM_001336848.1,NM_001336849.1
TGATCTCTTCGTACTCTTCTTG	ath-miR831-3p	MIR831	1.03805	4.2189	2.62848	2.09972	2.58052	2.34012	0.87424	0.482374	3.07383	5.727	4.40041	1.25449	1.7646	1.50955	0.165717	0.14129	NM_112054.1
TAGACCGATGTCAACAAACAAG	ath-miR833a-3p	MIR833	2.18424	4.76244	3.47334	2.06639	5.8171	3.94174	0.855974	0.91072	4.98334	2.42387	3.7036	1.82104	1.57885	1.69995	0.259396	0.355233	NR_139698.1
TGTTTGTTGTACTCGGTCTAGT	ath-miR833a-5p	MIR833	4.62799	17.3415	10.9847	6.89906	12.4652	9.68214	0.86842	0.504442	4.47103	7.03399	5.75251	1.45683	3.64529	2.55106	0.197839	0.139884	NR_139698.1
ATCAGTTTCTTGTTCGTTTCA	ath-miR837-5p	MIR837	1.25432	4.78832	3.02132	1.66644	4.19881	2.93262	0.971161	0.447424	1.58349	1.11688	1.35019	0.445143	1.16092	0.803031	0.328736	0.24697	NM_124932.4,NM_128771.4,NM_179852.3,NM_001333390.1,NM_103844.3,NM_119501.4
TTTTCTTCTACTTCTTGCACA	ath-miR838	MIR838	0	0.440008	0.220004	0	0.306163	0.153081	0.826131	0.553993	0	0.118817	0.0594087	0	0	0	0.42265	0.42265	NM_113597.3,NM_001342458.1,NM_118670.2,NM_001342937.1,NM_119946.4,NM_001342938.1,NM_001342939.1,NM_001342940.1,NM_001342941.1,NM_001342942.1,NM_120822.5,NM_001342943.1,NM_123679.4,NM_001343638.1,NM_130135.4,NM_001344473.1,NM_202639.1,NM_101156.3,NM_001202941.1,NM_102023.2,NM_001203529.1,NM_112073.5,NM_001337148.1
TACCAACCTTTCATCGTTCCC	ath-miR839-5p	MIR839	1.8166	9.78371	5.80015	4.29942	3.98012	4.13977	0.717503	0.747474	5.40249	9.50539	7.45394	3.35881	10.0768	6.71779	0.868888	0.523427	NM_001202687.2, NM_128294.2, NM_179768.4, NM_201815.2, NM_201816.5, NM_201817.2, NM_102813.3, NM_001332928.1
TTGTTTAGGTCCCTTAGTTTC	ath-miR840-3p	MIR840	0.929924	5.04715	2.98854	0.83322	1.26839	1.0508	0.448055	0.357007	0.838318	0.190108	0.514213	0	0.232184	0.116092	0.366979	0.0630964	NM_101371.5, NM_179333.2, NM_001332143.1
ACACTGAAGGACCTAAACTAAC	ath-miR840-5p	MIR840	5.77418	10.2755	8.02483	5.56591	13.9523	9.7591	0.750469	0.938891	14.7171	0	7.35857	4.57284	4.43471	4.50377	0.735459	0.336804	NM_113451.4
TACGAGCCACTGGAAACTGAA	ath-miR841b-5p	MIR841	0.454149	0.854133	0.654141	0.26663	0.787276	0.526953	0.735774	0.381962	0.931465	5.727	3.32923	0.202338	0.325057	0.263698	0.329505	0.428743	NM_179968.3,NM_001336738.1,NM_129438.2,NM_179967.2
TCATGGTCAGATCCGTCATCC	ath-miR842	MIR842	30.774	215.552	123.163	33.0622	52.3539	42.708	0.477725	0.412217	29.5274	26.924	28.2257	17.1178	25.1455	21.1316	0.234746	0.174914	NM_104093.4,NM_001333526.1,NM_104554.4,NM_001333527.1,NM_104704.2,NM_001333528.1,NM_001333881.1,NM_001336653.1,NM_001336654.1,NM_001336655.1,NM_122735.4,NM_001344072.1,NM_123216.6,NM_001344254.1,NM_179949.3,NM_001344255.1,NM_201890.2,NM_001344256.1,NM_001198273.2,NM_201891.2,NM_104088.3,NM_001333523.1,NM_104091.3,NM_001333525.1
TTATAAGCCATCTTACTAGTT	ath-miR844-3p	MIR844	0	0.724719	0.362359	0.199973	0.262425	0.231199	0.752907	0.750111	0.419159	0	0.20958	0	0.301839	0.150919	0.841425	0.654366	NM_001339263.1,NM_001339264.1,NM_114521.3
CGGCTCTGATACCAATTGATG	ath-miR845a	MIR845_1	1.25432	4.99538	3.12485	1.93307	3.49901	2.71604	0.858871	0.686081	1.16433	3.11301	2.13867	0.485611	1.43954	0.962575	0.391601	0.195938	NR_141055.1
TTGAATTGAAGTGCTTGAATT	ath-miR846-3p	MIR846	0.28114	1.29414	0.78764	0.233302	0.831014	0.532158	0.706359	0.408338	0.372586	0.118817	0.245702	0	0.557241	0.278621	0.924187	0.598202	NM_104094.1,NM_001333065.1,NM_104554.4,NM_001333066.1,NM_104703.3,NM_001333523.1,NM_001333529.1,NM_001333879.1,NM_001333880.1,NM_001336032.1,NM_104804.3,NM_001344072.1,NM_122735.4,NM_001344861.1,NM_124363.3,NM_104086.3,NM_124365.1,NM_104087.3,NM_001160918.3,NM_128157.4,NM_104088.3,NM_001333063.1,NM_104092.3,NM_001333064.1
CATTCAAGGACTTCTATTCAG	ath-miR846-5p	MIR846	4.26035	10.3014	7.28086	7.99891	12.2465	10.1227	0.521982	0.57065	14.4843	6.7013	10.5928	4.12769	8.73011	6.4289	0.454272	0.359474	NM_125696.4
TGACATGGGACTGCCTAAGCTA	ath-miR848	MIR848	5.16865	12.6308	8.89973	4.66603	9.3161	6.99107	0.706521	0.643077	3.86558	9.03012	6.44785	2.83273	0	1.41637	0.229693	0.17717	NR_143263.1
TAAGATCCGGACTACAACAAAG	ath-miR850	undef	8.04492	8.2825	8.16371	3.63284	9.79722	6.71503	0.68482	0.0168888	4.28474	3.13678	3.71076	2.02338	1.02161	1.52249	0.102837	0.238234	NR_140305.1
TCTCGGTTCGCGATCCACAAG	ath-miR851-5p	MIR851	0.519027	0.931781	0.725404	0.333288	0.743539	0.538413	0.5863	0.289834	0.512306	0	0.256153	0	0	0	0.42265	0.119649	NM_001340747.1, NM_001340743.1, NM_001340744.1=, NM_105430.3, NM_001340751.1, NM_001340749.1, NM_117260.8, NM_001340746.1, NM_001340748.1, NM_001340745.1
AAGATAAGCGCCTTAGTTCTG	ath-miR852	MIR852	1.47058	5.92717	3.69887	1.59978	1.83698	1.71838	0.468429	0.372177	1.30405	0.998066	1.15106	0.728416	1.06805	0.898231	0.383914	0.0582631	NM_125662.4,NR_142332.1
TCCCCTCTTTAGCTTGGAGAAG	ath-miR853	MIR853	0.843419	6.70365	3.77353	3.33288	3.67396	3.50342	0.935062	0.43772	0.465732	1.37828	0.922007	0.849819	1.30023	1.07502	0.792005	0.0132635	NM_120883.3
TTTCGTTGTCTGTTCGACCTT	ath-miR858a	MIR858	465.005	2328.96	1396.98	922.442	1530.47	1226.45	0.877915	0.810043	489.857	1696.55	1093.2	243.089	654.457	448.773	0.418453	0.168266	NM_111685.3,NM_117305.5,NM_122946.3,NM_124310.3,NM_130314.4,NM_001344109.1,NM_100499.2,NM_105294.3
TTCGTTGTCTGTTCGACCTTG	ath-miR858b	MIR858	0.389271	0.672953	0.531112	0.299959	0.349901	0.32493	0.288588	0.536982	0.558879	0.760431	0.659655	0.202338	0	0.101169	0.0595914	0.164852	NM_105294.3,NM_106569.4,NM_111685.3,NM_114829.4,NM_117305.5,NM_122206.4,NM_122946.3,NM_124310.3,NM_128252.6,NM_130314.4,NM_001334873.1,NM_001344109.1,NM_100499.2
TCTCTCTGTTGTGAAGTCAAA	ath-miR859	MIR859	0	0.207063	0.103531	0	0.218688	0.109344	0.972715	0.283102	0.372586	0.213871	0.293229	0.202338	0.13931	0.170824	0.288109	0.643125	NM_102947.1,NM_105271.1,NM_105412.1,NM_112235.2,NM_112236.1,NM_112257.1,NM_112556.1,NM_114812.1,NM_112564.1,NM_119483.1,NM_112606.1,NM_122358.4,NM_112634.1,NM_123011.1,NM_123030.1,NM_123040.1,NM_123611.6,NM_126524.1,NM_127434.4,NM_128012.2,NM_001123875.2,NM_001123876.1,NM_001123878.4,NM_001123880.1,NM_001198162.2,NM_001332666.1,NM_001336768.1,NM_001338280.1,NM_101053.3,NM_112637.1,NM_112878.1,NM_…
TCAATAGATTGGACTATGTAT	ath-miR860	MIR860	0.151383	0.854133	0.502758	0.366617	0.481113	0.423865	0.845191	0.627793	0.512306	0	0.256153	0	0.185747	0.0928735	0.609844	0.0936366	NM_122504.5,NR_143294.1,NM_001338004.1,NM_001338005.1,NM_112099.3
TAAAGTCAATAATACCTTGAAG	ath-miR864-3p	undef	0.108131	0	0.0540654	0	0.262425	0.131213	0.6412	0.42265	0	0	0	0	0	0	#DIV/0!	0.42265	NM_118653.4
ACAAAATCCGTCTTTGAAGA	ath-miR866-3p	undef	0	0	0	0	0.262425	0.131213	0.42265	#DIV/0!	0	0	0	0	0	0	#DIV/0!	0.42265	NM_129717.5,NM_001341483.1,NM_001161100.2,NM_180021.5,NM_001341484.1,NM_001202883.1,NM_001341485.1,NM_001202884.1,NM_001336924.1,NM_001337030.1,NM_001337031.1,NM_001337032.1,NM_001341486.1,NM_001337033.1,NM_001341487.1,NM_001337034.1,NM_001343545.1,NM_001339628.1,NM_100840.2,NM_001340683.1,NM_001035566.2,NM_111411.5,NM_001341481.1,NM_001036448.2,NM_127776.3,NM_001341482.1,NM_001125108.2
TCTGGTGTTGAGATAGTTGAC	ath-miR869.2	MIR869	1.68684	2.87299	2.27992	2.76629	3.98012	3.37321	0.326546	0.253033	1.44377	1.18817	1.31597	0.890287	0	0.445143	0.20081	0.0601728	NM_101768.4
