# Supplementary material for: Aux/IAA14 Regulates microRNA-Mediated Cold Stress Response in Arabidopsis Roots
Source: Int J Mol Sci. 2020 Nov 10;21(22):8441. doi: 10.3390/ijms21228441 (PMC7697755; doi:10.3390/ijms21228441)
Supplement: Supplementary file 1 [file ijms-21-08441-s001.zip › TableS2.xlsx]

## Sheet: Sheet1
Table S2: Expression of predicted miRNAs from small RNA libraries in this study.
Mature miRNA Sequence	miRNA_id	Col-0								slr1								Target
		23°C			4°C					23°C			4°C
		Rep1	Rep2	Mean	Rep1	Rep2	Mean	p value	p value between Col and slr at 23C	Rep1	Rep2	Mean	Rep1	Rep2	Mean	p value	p value between col and slr at 4C
ACCTCCTGGGAAGTCCTCGTGTTGCATCCC	Pred_1	637.041	451.681	544.361	592.02	433.833	512.926	0.82053	0.807832	587.195	435.133	511.164	457.972	559.54	508.756	0.981377	0.96864	NM_125021.4
GAACTCCGCAGTTAAGCGTGCTTGGG	Pred_2	227.507	111.71	169.609	107.119	75.2286	91.1737	0.321538	0.183673	459.026	289.891	374.458	378.898	212.379	295.638	0.57491	0.137354
CATGCCAGCACTAATGCACCGGATCCCAT	Pred_3	200.215	125.79	163.003	106.519	95.9602	101.24	0.242037	0.616422	384.881	108.979	246.93	164.015	156.817	160.416	0.594734	0.011458
ATCAAAGTCTGGGTGGTGTAGTCGGTTATC	Pred_4	199.566	258.129	228.848	265.931	149.801	207.866	0.777569	0.211555	289.872	276.654	283.263	384.24	321.737	352.988	0.160743	0.158719
AATCTAACCGCTACCGCTCGCAACCGCAAA	Pred_5	71.2798	152.76	112.02	87.9547	107.944	97.9495	0.769221	0.566979	49.7868	106.722	78.2543	32.4145	62.5271	47.4708	0.440005	0.107832
ACAATGGCTGCCACTGAATTTTAATG	Pred_6	59.6449	86.1898	72.9173	46.3937	83.7574	65.0756	0.764823	0.354841	63.3396	41.2771	52.3084	27.8417	18.4354	23.1385	0.135493	0.161423
AAGTAAGACTCCGTGGCCCAATGGATAA	Pred_7	54.7141	6.65188	30.683	7.49898	16.1829	11.8409	0.521058	0.840359	38.4229	33.9818	36.2023	63.9388	75.7848	69.8618	0.03355	0.0156463
AAAGCTTAGAGGTCGCCGGTTCGAGTG	Pred_8	27.6598	54.9233	41.2916	30.6958	44.831	37.7634	0.839629	0.63522	18.3033	43.6535	30.9784	13.4352	20.3161	16.8757	0.395282	0.117231
TAATTTATCGTTGACCCGGCCAAATCGATT	Pred_9	20.9774	34.5277	27.7525	22.5303	21.3877	21.959	0.483918	0.294995	14.4843	20.294	17.3891	12.464	13.5131	12.9886	0.274505	0.00739257
GTATTCCCGCCTGTCACGCGGG	Pred_10	19.7014	2.66593	11.1837	1.76643	2.01193	1.88918	0.389156	0.525464	32.0424	10.9787	21.5106	40.7104	9.05517	24.8828	0.875549	0.283463	NR_140079.1
ACAAAACGACTTCATGGCCCAATGGATAA	Pred_11	15.7655	4.3742	10.0698	8.69882	4.81113	6.75498	0.637077	0.50695	19.4676	11.7154	15.5915	21.4073	20.8733	21.1403	0.289432	0.0181001
GGGTCCACGGGCCGGTTCTGTTGCTGGCA	Pred_12	12.9541	13.5885	13.2713	8.93212	13.9523	11.4422	0.54483	0.462765	11.8296	13.2838	12.5567	9.06474	7.26735	8.16605	0.0628538	0.344106
ATGGTTTTTTACGGGACGGGTTTGGCGGGA	Pred_13	12.435	10.2755	11.3553	7.69896	14.171	10.935	0.913212	0.124274	13.9254	15.1373	14.5314	12.2212	5.1777	8.69945	0.244271	0.686185
ACTAAGGCTCCGAATGATGACTGCGTTT	Pred_14	12.089	52.7492	32.4191	15.8645	34.159	25.0118	0.771279	0.536534	12.2022	21.7436	16.9729	7.00089	9.49632	8.2486	0.218882	0.211057
AAAACTAACCGCGCCTAGGCATCCCGTCC	Pred_15	9.81827	14.5203	12.1693	9.33207	9.62227	9.47717	0.371442	0.491584	6.14767	11.953	9.05035	5.7464	8.98551	7.36595	0.662678	0.323707	NR_139706.1
AATTTACCAATGGATCCTTCTGAGCCTT	Pred_16	8.34769	26.4264	17.387	31.3291	13.0775	22.2033	0.743719	0.729682	16.2541	11.05	13.652	6.31294	21.5931	13.953	0.97364	0.559863
TTTGGCAGGACGGGTTTGGCAGGACG	Pred_17	8.1098	8.67074	8.39027	3.09958	7.87276	5.48617	0.350343	0.31825	9.96667	19.8187	14.8927	10.3192	3.76138	7.04031	0.315744	0.738458	NM_001123828.2
GTGCTTGGGCAAGAGTAGTACTAGGATGG	Pred_18	7.91517	2.22592	5.07054	4.69936	4.11133	4.40535	0.837704	0.347867	18.7224	7.12904	12.9257	15.4181	9.24092	12.3295	0.935946	0.125159
ATTTATTGTTGACCCGGCCAAATCGACT	Pred_19	7.85029	12.6308	10.2406	6.5991	6.69185	6.64548	0.271535	0.383302	4.61075	8.81625	6.7135	4.77517	4.57402	4.6746	0.434955	0.00314291	NR_141776.1
ATCCGGCCAAATCGACTCACCGTTAA	Pred_20	6.29321	11.0002	8.6467	6.46579	10.7157	8.59075	0.987523	0.381893	2.98069	7.24786	5.11427	1.86151	4.45793	3.15972	0.51581	0.160951	NR_141776.1, NR_142661.1, NR_139362.1, NR_142146.1
TCCGAAAGGGCGTGGGTTC	Pred_21	5.57954	0.18118	2.88036	0.433275	1.96819	1.20073	0.610234	0.731681	6.70655	1.90108	4.30381	4.57284	3.92391	4.24837	0.983833	0.067291	NM_001340727.1, NM_001340726.1, NM_112340.4, NM_001340729.1, NM_001340728.1, NM_001338136.1
AGGTAAAGTAGGGCGCTTAGGCTGGCTGA	Pred_22	5.55792	9.26605	7.41198	4.3994	6.82306	5.61123	0.501612	0.580525	2.84097	7.88947	5.36522	4.4919	5.34023	4.91606	0.876864	0.642451
GTGGAGATGCTGGGTTCAAGGTACGTTGGG	Pred_23	5.32003	6.80718	6.06361	2.6663	5.99205	4.32918	0.441503	0.780667	1.72321	8.26969	4.99645	2.14478	1.92713	2.03595	0.461429	0.302609
AGTATTAGGCCGGACCGATGTGGATCGGGT	Pred_24	4.64962	6.67777	5.66369	3.36621	3.63022	3.49821	0.168404	0.338407	1.53692	4.89527	3.2161	1.45683	2.94873	2.20278	0.636686	0.229385
AGATTTTGGGTCGGGTTCGGTTTGGGTT	Pred_25	4.28198	2.48475	3.38336	1.53313	1.66203	1.59758	0.18595	0.305119	2.0958	2.21	2.1529	0.971222	0.99839	0.984806	0.00251557	0.0113578	NR_142227.1
GATTCGGCCAAATCGACTCACCGTTAAC	Pred_26	4.15222	8.48956	6.32089	4.73269	5.55467	5.14368	0.647136	0.304202	1.67664	4.13484	2.90574	1.01169	2.48437	1.74803	0.503912	0.0564963	NR_142661.1, NR_139362.1, NR_141776.1, NR_142146.1
TTTGCGGTGCGGAAGAAGTGCGGTGCGGTT	Pred_27	3.82783	4.19302	4.01042	3.03292	5.94831	4.49062	0.774808	0.0402743	3.12041	2.94667	3.03354	2.79226	1.55563	2.17395	0.302462	0.280986
TGGTGGGACGGGTTTGACAGGACG	Pred_28	3.52506	1.60473	2.5649	0.699905	2.4493	1.5746	0.525447	0.697448	2.00265	2.25753	2.13009	3.64208	1.09126	2.36667	0.870582	0.659492	NM_001343955.1, NM_001343954.1, NM_001123828.2
GGGACGGGTTTGGCGGGACGGGT	Pred_29	3.48181	0.931781	2.2068	0.766563	2.75547	1.76101	0.808661	0.801571	3.81901	1.56839	2.6937	2.38759	0.487586	1.43759	0.483543	0.835962
AACTTATCCGCTGTCTTTCCTGTTACGCTT	Pred_30	3.41693	16.7979	10.1074	10.1653	14.0835	12.1244	0.799574	0.921849	2.88754	15.3037	9.09561	2.30665	4.94552	3.62608	0.47963	0.0693132
GATCGCACATAGTTCTTCTTCGAAGCCTTT	Pred_31	3.26555	7.06601	5.16578	13.2315	0.787276	7.00941	0.803525	0.427348	6.56683	7.6756	7.12121	9.22661	23.5667	16.3966	0.326144	0.426978
GAAATCGTTGTGGATATGGGCCGCTGGGAA	Pred_32	3.07091	4.19302	3.63196	2.73296	4.11133	3.42215	0.835331	0.858754	2.84097	4.89527	3.86812	2.42805	2.06644	2.24725	0.260384	0.240928
GAAAGAGGATGGGGGGAGGGGGGGA	Pred_33	2.66002	1.5012	2.08061	0.966536	2.58052	1.77353	0.786469	0.167604	0.978038	0.118817	0.548428	1.33543	1.55563	1.44553	0.180435	0.726127
TAAGCCAATTAGCAGAGCAAGGGCGTCTA	Pred_34	2.59514	2.82123	2.70818	5.4326	2.23062	3.83161	0.556412	0.2433	2.56153	2.40011	2.48082	1.4973	8.68367	5.09049	0.543254	0.77929
CGAATATCCTGCTGCCCAGCTATCCGTT	Pred_35	2.57351	3.02829	2.8009	1.7331	0.787276	1.26019	0.0990596	0.0299519	1.53692	1.44957	1.49324	0.202338	0.766207	0.484272	0.0714858	0.294129
AGAGAGAGGGTGAGAGAGAGAAGTGGGCCA	Pred_36	2.4005	1.99298	2.19674	0.899878	4.94235	2.92111	0.755516	0.107531	2.84097	3.32689	3.08393	1.90198	1.71816	1.81007	0.0391563	0.638043
AGGATACTCGGCTCTCACCCG	Pred_37	2.314	2.30357	2.30878	1.33315	1.48708	1.41011	0.0072875	0.0104185	3.44642	3.7071	3.57676	1.65917	3.11126	2.38522	0.247611	0.313403	NM_114974.4
AGTGTTAAAAGTTAAGGTCGAGGGTGTTGA	Pred_38	2.29237	5.48716	3.88976	2.33302	4.15507	3.24404	0.759023	0.891045	0.791745	6.03592	3.41383	1.74011	1.60207	1.67109	0.57478	0.227275
ACGCTTGGAACGAAACTAAGGGGGTGTT	Pred_39	1.94635	2.53652	2.24143	1.09985	0.874751	0.987301	0.057956	0.360959	3.3067	2.42387	2.86529	1.41637	0.905517	1.16094	0.0790641	0.597348
GTACTTCGGGATGAGAGGGAGGTTGT	Pred_40	1.9031	0.155297	1.0292	0.199973	0.699801	0.449887	0.589123	0.456807	4.56418	1.06936	2.81677	1.13309	0	0.566546	0.345277	0.86795
TGGCAGTGATGACTCGGAAAT	Pred_41	1.64359	2.48475	2.06417	6.83241	3.23658	5.03449	0.248959	0.111454	7.1257	4.51506	5.82038	3.19694	12.8862	8.04157	0.701261	0.619474	NM_001334911.1, NM_001198509.2, NM_001334909.1, NM_001334907.1, NM_001334910.1, NM_001334908.1, NM_179839.3
GTTGACCAGGCCAAATCGACTCACCGTTA	Pred_42	1.4922	3.13182	2.31201	0.866549	1.53081	1.19868	0.335168	0.27335	0.512306	1.35452	0.933412	0.526079	1.1377	0.83189	0.863357	0.501873	NR_141776.1, NR_142661.1, NR_139362.1
ACGTCAGAAAACTTGGATCCGGCGGCAGAT	Pred_43	1.4057	4.2189	2.8123	1.23317	1.79324	1.5132	0.460651	0.54054	0.838318	2.42387	1.6311	0.323741	1.04483	0.684284	0.390538	0.211065
AAGATTCCGGGTCGGGTTTGGTTCGG	Pred_44	1.4057	1.55297	1.47933	0.733234	0.831014	0.782124	0.0156941	0.551252	0.372586	1.66344	1.01801	0.526079	0.348276	0.437177	0.466725	0.0766907
GTTGACCCGGCCAAATCGACTCATTG	Pred_45	1.4057	1.26826	1.33698	0.999864	1.70577	1.35281	0.968873	0.200455	1.02461	1.21194	1.11827	0.647481	0.742988	0.695235	0.0565722	0.206132
GGGACGTTGGGTCGATCTCATTGGGCCGGG	Pred_46	1.31919	3.18359	2.25139	6.63243	3.19284	4.91264	0.306732	0.703168	1.49034	4.61011	3.05023	8.49819	31.8556	20.1769	0.283255	0.325209	NR_140498.1
TGTGTTAGTGGGTTGCGGATAACGGT	Pred_47	0.973176	1.00943	0.991303	0.366617	0.962227	0.664422	0.38757	0.0120551	0.232866	0.380215	0.306541	0.445143	0.232184	0.338664	0.827216	0.411273
ACATAATTAATAGAGACCACCGTTGCAG	Pred_48	0.95155	1.57885	1.2652	0.533261	0.612326	0.572793	0.159905	0.219449	0.419159	0.807958	0.613558	0.566546	0.278621	0.422583	0.512565	0.42029
ACGTACGGACCGCGTCGCTGGAAT	Pred_49	0.908298	1.94121	1.42475	0.999864	1.53081	1.26534	0.809438	0.466827	0.978038	0.950539	0.964288	0	0.742988	0.371494	0.251841	0.189397
TGGACATAGCGAGTACCAACCGGTT	Pred_50	0.865046	1.13884	1.00194	0.133315	0.831014	0.482165	0.299794	0.956779	1.67664	0.237635	0.957136	0.647481	0.789425	0.718453	0.772674	0.575132
TTTGCGGAAACGGGCGGTTGCGGTTTCAAG	Pred_51	0.865046	0.802367	0.833707	0.466603	0.831014	0.648809	0.422614	0.671335	0	1.11688	0.558441	0.242805	0.232184	0.237495	0.623528	0.152665
AGAGAGAGCCAATCAGGAACCGACTTGC	Pred_52	0.713663	1.21649	0.965078	0.599919	0.612326	0.606122	0.289643	0.773633	1.07118	0.641614	0.856399	0	0.13931	0.0696551	0.073415	0.0165711
GCTTTCGAAAGGCGTTGCGCTCTTCGTC	Pred_53	0.67041	0.621188	0.645799	2.06639	0	1.03319	0.743794	0.0584761	1.35062	1.06936	1.20999	0.526079	2.02	1.27304	0.941446	0.868137
ATATTGAACCTAGGACACCGCTAA	Pred_54	0.648784	1.55297	1.10088	1.03319	1.35586	1.19453	0.863337	0.660038	0.652025	1.04559	0.848809	0.728416	0.441149	0.584783	0.391746	0.105931	NR_143545.1
TAAAGAAAATAGCATGGGACGGGTT	Pred_55	0.583906	0.569422	0.576664	0.166644	1.13718	0.65191	0.89102	0.663334	1.53692	0.261398	0.899157	0.242805	0.162529	0.202667	0.389559	0.453606
GTTTGGCAGGATGTTACTTAATAA	Pred_56	0.583906	1.52709	1.0555	0.766563	1.26839	1.01748	0.949736	0.788287	0.791745	1.02183	0.906787	0.566546	0.394712	0.480629	0.0972433	0.180251
AACCGCTAGATATCGCTTTGGACCGCTCG	Pred_57	0.475775	0.983547	0.729661	0.499932	0.831014	0.665473	0.8519	0.864882	0.326013	1.35452	0.840265	0.202338	0.534023	0.36818	0.474417	0.332218
TGTATGCCTGGCTCCCTGTATGCCA	Pred_58	0.454149	1.21649	0.835321	0.433275	0.262425	0.34785	0.338353	0.319126	0.279439	0.380215	0.329827	0	0.232184	0.116092	0.233304	0.249109	NM_001334800.1, NM_106434.2
AAAAATAAATTATTTAGGCGGGTG	Pred_59	0.302766	0.18118	0.241973	0.166644	0	0.083322	0.263853	0.710937	0	0.332689	0.166344	0.323741	0	0.16187	0.986371	0.708196
TCCAACAACCGGCTCTACATTGTT	Pred_60	0.259514	0.362359	0.310937	0.399946	0.262425	0.331186	0.835513	0.0262775	0	0	0	0	0	0	#DIV/0!	0.0405044
ATATGTTAGTAAGACCTTGGTCCAATTGGT	Pred_61	0.216261	3.02829	1.62228	0.799891	1.61829	1.20909	0.804337	0.69665	0.419159	1.47333	0.946247	0	0.208965	0.104483	0.257729	0.120352
AAAAAGAATAGGGCTCCGTTTGTT	Pred_62	0.216261	0.232945	0.224603	0.166644	0.131213	0.148928	0.0609028	0.00144452	0	0.00311807	0.00155903	0.202338	0.0928735	0.147606	0.116501	0.983744
GTTCGAACCCCACAGCCTGCATATTTTTCC	Pred_63	0.194635	0.232945	0.21379	0.166644	0.262425	0.214535	0.989795	0.193314	0	0.142581	0.0712904	0	0.116092	0.058046	0.898654	0.173098
AAACCGTTGCGCACCATGTTTATTTG	Pred_64	0.194635	0.414125	0.30438	0.56659	0.393638	0.480114	0.335439	0.783749	0	0.451506	0.225753	0.121403		0.121403	#DIV/0!	#DIV/0!
GAGTGGGCAGAAGGGAAGGAGGTCC	Pred_65	0.151383	0.388242	0.269813	0	0.568588	0.284294	0.966769	0.0154536	1.2109	1.21194	1.21142	1.29496		1.29496	#DIV/0!	#DIV/0!
GGGGTTGAAGTTTGGGCTCTATCTGGCATG	Pred_66	0.129757	1.00943	0.569593	0.56659	0.437376	0.501983	0.893076	0.675613	0	0.61785	0.308925	0	0	0	0.42265	0.0161641
CTTATATATACCACTTAAGATCCGATC	Pred_67	0.129757	0.414125	0.271941	0.199973	0.831014	0.515493	0.554487	0.733101	0.232866	0.451506	0.342186	0	0.325057	0.162529	0.455857	0.424777
CTGAGCCGCGAACGATGTCGAC	Pred_68	0.108131	0.310594	0.209362	0	0.218688	0.109344	0.57122	0.608158	0.232866	0	0.116433	0	0	0	0.42265	0.42265
AAACCGTTGCGCACCATGTTTATT	Pred_69	0.0648784	0.18118	0.123029	0.166644	0.349901	0.258272	0.338861	0.732418	0	0.166344	0.0831721	0.0809352	0	0.0404676	0.68965	0.161704
GGGAAAGGGGAGAGTGGTCAAAAGC	Pred_70	0	0	0	1.79976	0.262425	1.03109	0.311817	0.42265	0	0.213871	0.106936	0.849819	0.487586	0.668703	0.116241	0.691361
AGAGGCTGCTCCAATGGTCACATG	Pred_71	0	1.5012	0.750602	0.233302	0.437376	0.335339	0.63857	0.501317	0	0.261398	0.130699	0.202338	0	0.101169	0.874659	0.244727
