# Supplementary material for: Aux/IAA14 Regulates microRNA-Mediated Cold Stress Response in Arabidopsis Roots
Source: Int J Mol Sci. 2020 Nov 10;21(22):8441. doi: 10.3390/ijms21228441 (PMC7697755; doi:10.3390/ijms21228441)
Supplement: Supplementary file 1 [file ijms-21-08441-s001.zip › TableS3_new.xlsx]

## Sheet: Sheet1
miR id	Mature miR sequence	miR* sequence	NCBI Reference sequence of chromosome	Strand	Start	End	miR precursor sequence
Pred_1	ACCTCCTGGGAAGTCCTCGTGTTGCATCCC	GCACCATGTCCCAGGAGAACTCTG	NC_003076.8	+	11309692	11309976	CGGATGCGATCATACCAGCATTAATGCACCATGTCCCAGGAGAACTCTGTAGCTAAGCGTGCTTGGGCGAGAGTAGTACTTAGGTGGGTGACCTCCTGGGAAGTCCTCGTGTTGCATCCCTCTTTGTTTTTTTTTTGTTAAAGCTGTATGACTTTATAACTTTATGACCATGAGGCCAAACTTGCCGTGTGATACCCCTCCAACGAAAGAATCAAGACAATGGGTCGAGGTATCATTGTTTTTTTTAACTCCAAATTTTGACCTTTCGGTATTTTTCGGGTCTT
Pred_2	GAACTCCGCAGTTAAGCGTGCTTGGG	AGCACTAATGCACCGGATCCCA	NC_003074.8	+	13811867	13812168	TAGGGTATTCCTACATAGCTGGTGGGACCCACGGCAAATGGATCATAAAGTCTTCAAAAAAGAATAGATACGATTGCATTGCATGTAGTAACAGATGCTACCATACCAGCACTAATGCACCGGATCCCATCAGAACTCCGCAGTTAAGCGTGCTTGGGAGAGAGTAGTACTAGGATGGGTGACCTCTCGGAATGTCCTCGTTTTGTAACCCTCTTTTTCGGTTTTTCTCTATTTTTTTGTTAAAAATGTATGACTCTATAAATTTTAGACCGTGAGGCCAAACTTAGCATGTGATACCTTC
Pred_3	CATGCCAGCACTAATGCACCGGATCCCAT	GGTGACCTCCCGGGAAGTCCTCGTGTT	NC_003076.8	+	11187795	11187938	TGCATATACTAACGGATGCGATCATGCCAGCACTAATGCACCGGATCCCATCAGAACTCCGCAGTCAAGCGTGCTTGGGCGAGAGTAGTACTAGGATGGGTGACCTCCCGGGAAGTCCTCGTGTTGCATCCCTCTTTTATGTT
Pred_4	ATCAAAGTCTGGGTGGTGTAGTCGGTTATC	CCCCGGTTCGAACCCGGGCTCAG	NC_003076.8	+	4929548	4929634	TTGTCATCAAAGTCTGGGTGGTGTAGTCGGTTATCACGCTAGTCTCACACACTAGAGGTCCCCGGTTCGAACCCGGGCTCAGACAT
Pred_5	AATCTAACCGCTACCGCTCGCAACCGCAAA	GCGGGTTGCAGAGGGAGAAC	NC_003076.8	+	9632449	9632685	AGGGTTTGGATAGAAGACATAATTATTTTAATTAATTAAAAAAAAAAAAAAAATTTAATCTAACCGCTACCGCTCGCAACCGCAAACGCTGCGGGAAAAAGCTTTTGAAATCTGGCGATTTCGAGCGGTCCAAAGCGGTATCTAGCGGTTTCTATGATTGGTGCCAATCGCTAACAACCACTACCACCCGCAAACGCAGCGTTTGCGGGTTGCAGAGGGAGAACCAATCAAGCCTA
Pred_6	ACAATGGCTGCCACTGAATTTTAATG	GGGATTGTAGTGGTTATGGCTCATAGTGGG	NC_003074.8	+	7274707	7274845	TGAGACTTATTTACAATGGCTGCCACTGAATTTTAATGTTTGTTTTTGATAATTAGAAAGAGAGTCGGCTATGGCCTATGGGCCAAACTGGCCAAGCATGGGATTGTAGTGGTTATGGCTCATAGTGGGAAGGTGTTT
Pred_7	AAGTAAGACTCCGTGGCCCAATGGATAA	CCCCAGCGGAGTCGCTCTTC	NC_003076.8	+	25972670	25972756	CAAGTAAGACTCCGTGGCCCAATGGATAAGGCGCTGGTCTACGAAACCAGAGATTCTGGGTTCGATCCCCAGCGGAGTCGCTCTTC
Pred_8	AAAGCTTAGAGGTCGCCGGTTCGAGTG	TCAATTGGTAAAGACCTTATGCAAA	NC_003070.9	+	22542125	22542316	TAATTATGATTTTAACCAAGTGTCGTTAGCTCAATTGGTAAAGACCTTATGCAAAGCTTAGAGGTCGCCGGTTCGAGTGACGCTTGGGACGAAACTAATATTTTATGCTGTGGTTTCAGGCCTGGGGGATTACGGACTTTGACCCACAACCTCCAAGATTTAAAAAAAAAAATAAAAAAAAATTATGATTT
Pred_9	TAATTTATCGTTGACCCGGCCAAATCGATT	ATTTGGCCGGATCAACTATAACTTATAA	NC_003070.9	+	25613397	25613635	AGTTGACTTCTAATTTAACTTATAATTTATCGTTGACCCGGCCAAATCGATTCACCATTAACACTCCTTAACAGCGCTCCTAACAGCCGTTACAAAACGTGGCCTAACAATCGTTATCGTTGGTTTAAGGACGAAAACAGTTGTTAGTTACGCTGTTAGGAGAGCTGTTAAGAAGTGTTAACGGTGAGTCGATTTGGCCGGATCAACTATAACTTATAAGTTAAATTAAAAGTCAACA
Pred_10	GTATTCCCGCCTGTCACGCGGG	GCGTTGATGGTTCGGGTTC	NC_003070.9	+	28184469	28184707	TTAACTGATGATTTAAAACGTATCACCAATAATTAACACATAATCGCTCGATTAGCAACAAAGTCGTTGTAGTATAGTGGTAAGTATTCCCGCCTGTCACGCGGGTGACCCGGGTTCGATCCCCGGCAACGGCGATTACTTTAGTTTTGCCTAATTCATCGAACCCTCTGATTCATTCCAAATGTTTCCCAACTCGCGTTGATGGTTCGGGTTCCTCTGCTTTTAAGACATTAGTTAC
Pred_11	ACAAAACGACTTCATGGCCCAATGGATAA	CCCCAGTGAAGTCGCATTCT	NC_003070.9	+	4440197	4440298	GGAAAAAGAACAAAACGACTTCATGGCCCAATGGATAAGGCGCTGGTCTACGAAACCAGAGATTCTGGGTTCGATCCCCAGTGAAGTCGCATTCTTTTTTA
Pred_12	GGGTCCACGGGCCGGTTCTGTTGCTGGCA	CGCTCAGAACCACTATGGCCTGCTGGTCCG	NC_003075.7	+	1476316	1476596	TGGGGACATTAAGATGGTGGAACACTGGTTCGGGTCCACGGGCCGGTTCTGTTGCTGGCATGTTTCTGGGCTGCCCAGTCCAAGCTGTGAGTAAGACGTGTGTGTCAAGCGAAGGCTTGGCTCAAACGGCTGCTAAAGTTGGAGGGCAATGCGTGAGGCTGGTTTCACAGAGCAGCGATTACTTCCCGCTTACAGCAGTGGACGGATCACAGTTTGGCGTCGCTCAGAACCACTATGGCCTGCTGGTCCGATCTCATCTGAACCACCATTTTTTTCCCTC
Pred_13	ATGGTTTTTTACGGGACGGGTTTGGCGGGA	AGAGCTTGTTTGCCGTTTA	NC_003074.8	+	10901465	10901688	AAATAAATGGTTTTTTACGGGACGGGTTTGGCGGGATGGGTTTGGCAGGACGATACTTAATAACAATTGTAAACTATAAAATAAAAATATATTATAGATAGATACAATTTGCAAAAAAAAAATTATACTAACTTTAAAAAGATAAATTGTCACCGCGGTATACCGCGGGATAAAATCTAGTTTATATATTATTTTTGAAGAAGAGCTTGTTTGCCGTTTATTT
Pred_14	ACTAAGGCTCCGAATGATGACTGCGTTT	CAGTTTTAGGTGCGGTTTTAGTCA	NC_003070.9	+	7077844	7078000	AGACTAAGGCTCCGAATGATGACTGCGTTTTGCAGTGCGGGAGAAGTAAAGTGCGGTTTAAATAGTAACAAAAATACATAGATACATATGTATACGTAGAAATTTTGATACTGTTATATCACTGTTGCGGTGCAGTTTTAGGTGCGGTTTTAGTCA
Pred_15	AAAACTAACCGCGCCTAGGCATCCCGTCC	TGGTGTTCGAAGTTCGGCATGGTTTTCAC	NC_003070.9	+	29769892	29770051	ATTTTTGAAAGTTAGTTTAAGTGTTAAATTTTAAAAATATCGAAAACTAACCGCGCCTAGGCATCCCGTCCTTAGTTGGTCCGTAAGTTTTGTGGTGTTCGAAGTTCGGCATGGTTTTCACGTAATATAGATTTAACACTTAAACTCATTTTTAAAAAA
Pred_16	AATTTACCAATGGATCCTTCTGAGCCTT	CGGGAAAATTAGGGTTTGGTTTT	NC_003075.7	+	1122644	1122893	TGATTAGAAAATTTACCAATGGATCCTTCTGAGCCTTCACTGCTTATTTGTATTCACAATTCAGTTTTCTCGGGAAAATTAGGGTTTGGTTTTTACTGTTTAAGATTGATGACGATGAGAAAGAGCCGATGGAATGATGATAACGATTTTTCGGATATATTAATTTATTCTGTCGACCAAAACTCAGACTACAATTATCTGACTAATTGGCTCTTTCTCTCATTAATCTGTTATTCTTAATTTTAATCT
Pred_17	TTTGGCAGGACGGGTTTGGCAGGACG	TGATCAAAGTATCATATTATGTTTTGTATA	NC_003076.8	+	24314352	24314589	TTTGTGGACGGGTTTGGCAGGACGGGTTTGGCAGGACGTTACTTAGTAACAATGGTAAACTATAAAATAATTTACAAATTTTTATATATATTAATTTTTAAAAATGAACTGTGTCCGCGGTGTACCGCGGGTTAAAATCTAGTAACATGTATTTTTGCTCATATAATATTAGTTTGCTACTAATTCATATAACCTGATCAAAGTATCATATTATGTTTTGTATATTCCTTTCACAAT
Pred_18	GTGCTTGGGCAAGAGTAGTACTAGGATGG	TCTTTTTGTTTTGTTAAACATGTA	NC_003074.8	+	14183397	14183602	CATTACATGTAGTTACGGATGCGATCATACCAGCACCAATGCACCAGATCCCATCAGAACTCTGCAGTTAAGCGTGCTTGGGCAAGAGTAGTACTAGGATGGGTGACCTCCAGGAAAGTCCTCGTGTGTCATCCCTCTTTTTGTTTTGTTAAACATGTATGACTCTATAACTTTAAGACCGTGAGGCCAAACTTTACATGTGATA
Pred_19	ATTTATTGTTGACCCGGCCAAATCGACT	ATTTGGCTGGGTCAATCATAACTT	NC_003075.7	+	13316721	13316959	CGTTGATTTCTAATTTAACCTATAATTTATTGTTGACCCGGCCAAATCGACTCACCGTTAACACTCCTTAACAGCGCTCCTAACAGCCGTTACAAAACATGGCCTAACAGCTGTTATCGTTGGTTTAAGGACGAAAACAGTTGTTAGTTATGCTGTTAGGAGAGCTGTTAAGAAGTTTTAACGGTGAGTCGATTTGGCTGGGTCAATCATAACTTATAGGTTAAATTAGAAGTCAACT
Pred_20	ATCCGGCCAAATCGACTCACCGTTAA	TAACGGTGAGTCGATTTGGTCGGGTT	NC_003071.7	+	713433	713671	AGTTGATTTCTAATTTAACCTATAAATTATCGTTGATCCGGCCAAATCGACTCACCGTTAACACTTCTTAACAGCTCTCCTAACAGCGTAACTAACAATTGTTTTCGTCCTTAAACCAACGACAACGGCTGTTAGGCCATGTTTTGTAATGGCTGTTAGGAGCGCTATTAAGAAGTGTTAACGGTGAGTCGATTTGGTCGGGTTAACGATAAATTATAGGTTAAATTAGAAGTCAACG
Pred_21	TCCGAAAGGGCGTGGGTTC	ATGCTCTTAACAATTGACAATTTGGCCG	NC_003070.9	+	22887061	22887234	TAAATAGTTTATGATGCTCTTAACAATTGACAATTTGGCCGAGTGGTCTAAGGCGCCAGATTTAGGCTCTGGTCCGAAAGGGCGTGGGTTCAAATCCCACAGTTGTCAAATAAATTTTGAACAATTGTACTGCTAGTATTCGTTTTTGTGGTTTGGATTTGCGAAACTGTTTT
Pred_22	AGGTAAAGTAGGGCGCTTAGGCTGGCTGA	GCTTGCTTCCAATTCCGTATCTACT	NC_003076.8	+	20743881	20744045	TAAGACATTTCAAGTAGGTAAAGTAGGGCGCTTAGGCTGGCTGAAAACAGATAAAGGATTGCGTTAGCCTAACTTGGTCTGTTCATCGCGACGAGGAAGAGCAGCGGCAAAATTTTCTAGAATTGATTCAGCTTGCTTCCAATTCCGTATCTACTAGATTCTTT
Pred_23	GTGGAGATGCTGGGTTCAAGGTACGTTGGG	AAGGAGATTAATTTAAATCCCGCCTC	NC_003071.7	+	6668168	6668243	CAGGTGGAGATGCTGGGTTCAAGGTACGTTGGGAGAGATCTTTTCTCCAAAGGAGATTAATTTAAATCCCGCCTC
Pred_24	AGTATTAGGCCGGACCGATGTGGATCGGGT	ATGTGCGGATCGGACTCTGATACC	NC_003074.8	+	20746370	20746493	GTTTAGGTGGAGAGGCCCATATCTTATATATACCAAGTATTAGGCCGGACCGATGTGGATCGGGTTGAGTATGTGCGGATCGGACTCTGATACCATATTAGACTGTGGGCTTCCAACCTAAAA
Pred_25	AGATTTTGGGTCGGGTTCGGTTTGGGTT	CAAAACAACACGAGTAGTTTTGCTTGA	NC_003074.8	+	5792919	5793205	TATTTTTGTGGATTGTTTTTTTTAATTAATTATTAGCCCTATGCGTTTGGGTATTCGGGTCGGGTATTTCGGGTTCGGGTTTTCGGGTTTAGAAGTTTAGGACCCGTTCGGGTAATTTAAGATTTTGGGTCGGGTTCGGTTTGGGTTCGGGTTTGGGTTCGAGTTTATTTATATATTGAAATATGAAATTTTGTGTGCAAATTTATTAAATTACTTGAAAATTTCAAAAATTCCCAAAACAACACGAGTAGTTTTGCTTGAATATATCTAAAAATACACAAAAATC
Pred_26	GATTCGGCCAAATCGACTCACCGTTAAC	AACGGTGAGTTGATTTGGTCGGGTCGACGA	NC_003070.9	+	4209252	4209490	AGTTGATTTCTAATTTAACCTATAAATTATCGTTGATTCGGCCAAATCGACTCACCGTTAACACTTCTTAACAGCTCTCCTAACAGCGTAACTAACAATTGTTTTCGTCCTTAAACCAACGACAACGGCTGTTAGGCCATGTTTTGTAATGGCTGTTAGGAGCGCTATTAAGAAATGTTAACGGTGAGTTGATTTGGTCGGGTCGACGATAAATTATAGGTTAAATTAGAAGTCAACG
Pred_27	TTTGCGGTGCGGAAGAAGTGCGGTGCGGTT	TGTTACAGCACTGTTGCGATACGGTTTT	NC_003076.8	+	20249993	20250152	TCTGAGGCTCCGAATGGTGACTGCGTTTTGCGGTGCGGAAGAAGTGCGGTGCGGTTCAAATAGGAACGAAAATACATAGATACATATGTATATGTAAAGATTTTGATACTGTTACAGCACTGTTGCGATACGGTTTTGGTTACCATTCACAGCCTGAGT
Pred_28	TGGTGGGACGGGTTTGACAGGACG	GCAAACTTTATGTATACTAACT	NC_003076.8	+	13231899	13232090	AATGGTTTTTTTACGGGACGGATTGGTGGGACGGGTTTGACAGGACGTTACTTAATAACAATTGTAAACTATAAAATAAAAATATTTTATAGATAGATACAATTTGCAAACTTTATGTATACTAACTTTAGAAAATAAATTGTTTCCGCGGTGTACCGCGGGTTAAAATCTAGTTTTGTAATACAACCGTA
Pred_29	GGGACGGGTTTGGCGGGACGGGT	TGTTTCAGTAATGTAAACCGGTATA	NC_003076.8	+	26892359	26892499	GGTATTTTTACGGGACGGGTTTGGCGGGACGGGTTTGACAGGATGTTACTTAATAACTATTGTAGATAGATACAATAATAGAGTATGGTTTAGAGTTAACCATACATTTGTTTCAGTAATGTAAACCGGTATAAGATACA
Pred_30	AACTTATCCGCTGTCTTTCCTGTTACGCTT	CGGGAGGATAATCGTTTTGCGGATGAATT	NC_003070.9	+	20433000	20433130	GGGTTAGTGAAACTTATCCGCTGTCTTTCCTGTTACGCTTGTGACATGGCTTTATATCAAAGGATTAGAATATCAAAATTTCACATATTTACCGGGAGGATAATCGTTTTGCGGATGAATTAGCTAACCA
Pred_31	GATCGCACATAGTTCTTCTTCGAAGCCTTT	AGTGGTTTTGAGGATTTTATTTGTGCGTAA	NC_003074.8	+	4411265	4411516	ATTCAGTTTTATGTTTTTTTGATGATCGCACATAGTTCTTCTTCGAAGCCTTTAGATTCGCTCTAAAAGTGGTTTTGAGGATTTTATTTGTGCGTAAAGTAAATGATCCTATCTGCTTGAGTAATCTCTGTTATGTGTTAACCATAGAGTTATGCTCCAATGTTATAGGATCACATTTATTTTATGATTCAAAAACTTTGCTAGGATTCATATAATCAATGGCTAGTGTTTCTTTGAAAACGAGATTGAAC
Pred_32	GAAATCGTTGTGGATATGGGCCGCTGGGAA	CAAAAGCCCATTAAAGAATTTTAAT	NC_003074.8	+	16222317	16222515	CCGTTGGACCTTTCTACGGAGGTTTTGTGTTTACCGGCGAATCGATTCCGGAGGTCGAATATGGACCCGTCGTTTTTGTAGAAATCGTTGTGGATATGGGCCGCTGGGAAGCCCAAAAGCCCATTAAAGAATTTTAATGAAAAAAACCCTAAACTTAATTTTTAATACAAAAACCCCTCATGTAAGAAAGTCCAATGA
Pred_33	GAAAGAGGATGGGGGGAGGGGGGGA	TTTCTTCTCTTCTTTCTCTTTCTCG	NC_001284.2	+	166609	166832	GGCCGTTCTCACATGAAAGAAGAGAAGAAATCCTTTCTTCTCTTCTTTCTCTTTCTCGAGAAGGAAAGAAAGAGGATGGGGGGAGGGGGGGAATGGGGCCGGTGCCCTTCTTTTACGGCCGTCACTCTTATTTGTCAGCCGTGAGGAACTACCGGCTCGGTCTCGGTGGGAAAGGAAAGGCTTGGGCCTACCTATCCCGATAAGACCTCATAAAGGAACGGCG
Pred_34	TAAGCCAATTAGCAGAGCAAGGGCGTCTA	CGTGAGTTGCCTTGAAGGTTGGCGAT	NC_003070.9	+	11685205	11685369	TCGATTTGTTTCTTCTTGTCATAAACATTAAGCCAATTAGCAGAGCAAGGGCGTCTAGTTTAAATGACGTGAGTTGCCTTGAAGGTTGGCGATAACAAGTTTTGCGATTCTCCGTGCCTATCAAATTTTGTTTTTCGTATTGATAATGGCCTCGAACAAGTCGC
Pred_35	CGAATATCCTGCTGCCCAGCTATCCGTT	CTATTTGTCGGATATTCGATT	NC_003075.7	+	13326136	13326209	CGAAAGTAACCGAATATCCTGCTGCCCAGCTATCCGTTAAAATCTGAGCTATTTGTCGGATATTCGATTTTTT
Pred_36	AGAGAGAGGGTGAGAGAGAGAAGTGGGCCA	TTTTCTAATTTAATTTTTTTTTTTTCTT	NC_003070.9	+	18164551	18164625	TGAGAAAGAGAGAGAGGGTGAGAGAGAGAAGTGGGCCAGACTTTTCTAATTTAATTTTTTTTTTTTCTTTCTTT
Pred_37	AGGATACTCGGCTCTCACCCG	GAGACCCGGGTTCGAGTCCCGG	NC_003075.7	+	17130050	17130224	ATCCGTTGTAGTCTAGCTGGTCAGGATACTCGGCTCTCACCCGAGAGACCCGGGTTCGAGTCCCGGCAACGGAGATTTTTTTATTTCTCGGGATTGACTTTGTTTGTGAAACGAGTCAACAGAGTGAAGGACAGATGTCTCCTGCTATTGGACCGGAAGGAAAATATAACGGAT
Pred_38	AGTGTTAAAAGTTAAGGTCGAGGGTGTTGA	ACATGTTGGATAATTTTTTTTTAGGTCCG	NC_003075.7	+	2074801	2075038	ATGATATGGAAGAAAGAGAAAATGATGTGGAGTGTTAAAAGTTAAGGTCGAGGGTGTTGAATATGTTTTTGCATTGTACATAGTCATTTAGACTACTTGCAATGGAGGTGTTAAATAAATTATTCAACTGTTTAATGGGGGTGTTGAAAACTAAAAAAATAAACGTGGATTTTTGATTGTTGAATCTATTCAACATGTTGGATAATTTTTTTTTAGGTCCGCGCATGCACATGTCAC
Pred_39	ACGCTTGGAACGAAACTAAGGGGGTGTT	TCTAAATCCAGTTTTAAAATCTAGTGTTAT	NC_003071.7	+	8578646	8578845	AAAGATCATAGATGAAGTTTAGAGGTCGCCGGTTCGAGTGACGCTTGGAACGAAACTAAGGGGGTGTTATTAGTTAATGAATTTTAATAGAATTAAAATCCAACACTAATCAACTGTTATTCAACTAATGATTCTAAATCCAGTTTTAAAATCTAGTGTTATTGGAACTCATCTTTGTAATCATGCTTAATAGATTTTA
Pred_40	GTACTTCGGGATGAGAGGGAGGTTGT	ATTTCTTTGCTCGTCCAGCAGGAG	NC_003070.9	+	2525285	2525479	TAGCAGCATGTTTCGGAATGGCCAATTTCTTTGCTCGTCCAGCAGGAGGCTACGCATCTGACTTTGCAGCCAAGTACTTCGGGATGAGAGGGAGGTTGTGGACGTTGTGGATCATACAGACGGCTGGTGGCCTCTTCTGTGTGTGGCTCGGCCGCGCCAACACCCTTGTAACTGCCGTTGTGGCTATGGTGCTC
Pred_41	TGGCAGTGATGACTCGGAAAT	TGTGTCGATAACCCCGCTGATCTGAGCCTT	NC_003076.8	+	20795707	20795839	CGAGAGAGGGAGATTGGCAGTGATGACTCGGAAATTTCAAGCTCAACAGACCGGAATTAGGCGTTTCTTCCAATTTATTGGTTGAGTCGTTTCTGTGTCGATAACCCCGCTGATCTGAGCCTTCCTCTCTTT
Pred_42	GTTGACCAGGCCAAATCGACTCACCGTTA	AATGAGTCGCTTTGACCGGGTCAACG	NC_003070.9	+	20622509	20622747	CGTTGACTTTTAATTTAACCTATAATTTATCGTTGACCAGGCCAAATCGACTCACCGTTAACACTCCTTAACAGCGCTCCTAACAGCCCTTACAAAACATGGCCTAACAGCCGTTATCGTTGGTTTAAGGACGAAAACAGTTGTTAGTTACGCTGTTAGGAGAGCTGTTAAGAAGTGTTAACAATGAGTCGCTTTGACCGGGTCAACGATAACTTATAAGTTAAATTAGAAGTCAACT
Pred_43	ACGTCAGAAAACTTGGATCCGGCGGCAGAT	CGGAAGATTCGGGGGCGTAGG	NC_003074.8	+	15638840	15638920	TACCTCTGGAGCTTAAATGGACGTCAGAAAACTTGGATCCGGCGGCAGATGCGGAAGATTCGGGGGCGTAGGCGGAGGTT
Pred_44	AAGATTCCGGGTCGGGTTTGGTTCGG	CAAAATTTTGTGTCCGAATCTATT	NC_003071.7	+	8455408	8455675	AATTATGGGTGTTTGGATATTCGGTCGGGTATTTTGGGTTTGAGTTTTTCGGGTTTAGAATTTTAAGATCCGTTCGAGTAATTCAAGATTCCGGGTCGGGTTTGGTTCGGTTTCGGGTTTAGTTATATATTGAAATATCAAAATTTTGTGTCCGAATCTATTAAATTATTTGAAAATTTCAAAAATTCCCTAAACAACCCGAGTAGTTTTGCTTGAATATATTTAAAAATACATAAAAGTAACTAAAATATCCGAAAAATCATAATA
Pred_45	GTTGACCCGGCCAAATCGACTCATTG	GGTGAGTCGATTTGGCCGGGTCAACGATAA	NC_003071.7	+	1652371	1652609	AGTTGACTTCTAATTTAACCTATAATTTATCGTTGACCCGGCCAAATCGACTCATTGTTAACACTTCTTAACAGCTCTCCTAACAGCGTAACTAACAACTGTTTTCGTCCTTAAACCAACGATAACTGCTGTTAGGCCATGTTTTGTAACGGCTGTTAGAAGTGCTGTTAAGGAGTGTTAACGGTGAGTCGATTTGGCCGGGTCAACGATAAATTATAGGTTAAATTAGAAGTCAACG
Pred_46	GGGACGTTGGGTCGATCTCATTGGGCCGGG	CCCAATAAGCCGCTCCGATTGGACCATCAC	NC_003071.7	+	17224525	17224924	CGGGCTTGTGATCCAAGTGGAGACAATAAGGGGATGGGACGTTGGGTCGATCTCATTGGGCCGGGTTCGGGTTGGGCTATATTCTGGCCCGCCCATTCCAAGTTGGGAGTTGAGGCATGGGCTTCGAGCGAAGGCTCGGGTCTCATGTCTTCTAGAGTGGGGGAGACCGCGTGAGGCTGGTTTCACAGAGCAGCGTCCACCTCCCGCTCTTGACGGTGGAAGGATTACGGGCCATTGCCTTCCGAGCCCACTATGACCCAATAAGCCGCTCCGATTGGACCATCACTTTTTTATTTTCTCTTTCTTATTTTTTTGTGTACTCTCTCGTTTTTTTCAGTATTTCAAAACTGGACAATAATATTAACGTTTAACTATAAAGAAAGCAAAATCATTAGCCCT
Pred_47	TGTGTTAGTGGGTTGCGGATAACGGT	GACATCCGCAACACTACGATAATA	NC_003076.8	+	16649971	16650160	TTCAATTTCTTAAGATTTGTGTTAGTGGGTTGCGGATAACGGTAGCCGGTAGGCACAGATCCGATATCCTAAAATTTGGAATACATAAATTAGGATCCATTAGATCCGTCAACATCTGCAAGTAATTATTTATATTACATGCGGATCCGACATCCGCAACACTACGATAATAATATTTAATATTTTGAT
Pred_48	ACATAATTAATAGAGACCACCGTTGCAG	TGCTCTAATATACATTATGTTGC	NC_003070.9	+	19704323	19704393	TATTGGAAGAACATAATTAATAGAGACCACCGTTGCAGATGCTCTAATATACATTATGTTGCTACCAGTT
Pred_49	ACGTACGGACCGCGTCGCTGGAAT	AAGAGAACCGGGTTTGTACGTACA	NC_003074.8	+	10461019	10461246	CTTTTAATTTCAAATTTTGACACTGTGGGCTGGGCATTTCATTTCTTAGCCATTCAGCCAAAAACTGACCAAAATGCCCTGACGAAACTGAACCCGGTTTGTACGTACGGACCGCGTCGCTGGAATCCAAGAGAACCGGGTTTGTACGTACACTGTTCATCGACGAGAAATGCATTAAATATTTTCTGGGTTTCGGCGAATTTGACACTTGAGATTGAAATTAAAAT
Pred_50	TGGACATAGCGAGTACCAACCGGTT	ACCGGTTGGTATTCGCTTTGTCCATT	NC_003076.8	+	16716179	16717070	CTGATAATGGACATAGCGAGTACCAACCGGTTTAAGAAGAAGGTTTGTGATGGTTGCAGTGAAGCTATGCCAACTGGGAAAAAGCGGAAGAATGAAAGGACGTTAATGAACAAAGATGTGAATGCCAAAAGATTGAAGAAAGATGTGAAAAGGTGAGTTCTCAAAGGTTAGAGTGGAGTGAGGAAGACGAGATCCGTGTGCTACAAGGTATGATGGATTTCAAAGCTGTAACAGTACAAAATCTTTCTAATGATATGAACGTAACTTACGAAATCCTTTAGGAATATATAAGCGTTGATGTTTGTAGCTATGCATTTGTAGAGAAGATGAAGAGTATGAAAAAGAAATTAATGGAGAAAATGAGGATTAACGCTAAAGATTTGTCTTCTTCGGTTCCGA…
Pred_51	TTTGCGGAAACGGGCGGTTGCGGTTTCAAG	GATAATGGGTGCGTTTGCGGGAGTT	NC_003076.8	+	9631791	9631952	AACCTGACTGGTTTAAACACAGCGAGTGCGGTTACGGTTGCGGGAGTTTGCGGAAACGGGCGGTTGCGGTTTCAAGCGTTATCAAGAATTATGAACGATTGGTTAAGCGTTTGATAATGGGTGCGTTTGCGGGAGTTTTATGAATGGTAAACCAGCGGGTG
Pred_52	AGAGAGAGCCAATCAGGAACCGACTTGC	ATTGGAAAGATACTCTTTTTTA	NC_003071.7	+	6778874	6779038	TTTCTTCCGTCGAAACACCATTTCTATTAAGTAATTGGAAAGATACTCTTTTTTAGAGAGAGCCAATCAGGAACCGACTTGCTTACATGGAAAAAAGACTATTGCGGGCTCGTGCTTTTTTTGAAAGGCAATCGGCCCGCACATTGTAAATACGAGAAAAGAAC
Pred_53	GCTTTCGAAAGGCGTTGCGCTCTTCGTC	GAAGGGCGTGTCACCGAAAGCG	NC_003074.8	+	9550668	9550884	TCTTTAGATCGCTTTCGAAAGGCGTTGCGCTCTTCGTCATAGAGTTTTTGTAACTCTGAAGGGCGTGTCACCGAAAGCGTATAATCAAAAATCTTCAATACGATTCTTTAGGATTTTGCGAAATTCGGATTCGTTCGAATTAGTAAAAACCTAAGAACCGATGGCTTCTTTTCGTCTCCATCGATTAATCGTATTGAGAAATTTCGAATCTAAAGT
Pred_54	ATATTGAACCTAGGACACCGCTAA	GAGATGTTGTGTCCAATCATT	NC_003070.9	+	28936131	28936252	TAAAATGTTAGAATTTAATATGTGTAAGATATATTGAACCTAGGACACCGCTAAAGGACCTCATACTATGGACGAGATGTTGTGTCCAATCATTTTACACATATTAAAAATTAACATTTTT
Pred_55	TAAAGAAAATAGCATGGGACGGGTT	TGTTTTATGCTATTTTGGTTAATT	NC_003074.8	+	9967669	9967816	GCATATTTAAAGAAAATAGCATGGGACGGGTTATATGGCGGGATGGACTATATTAAAATTGTATTGAGGATTTAATGTCAATACAATTGAATTTATGTATACTAGAGTCTACATAATTCTGTTTTATGCTATTTTGGTTAATTTTGG
Pred_56	GTTTGGCAGGATGTTACTTAATAA	GTAGCAATGCATATAATCAAACCTT	NC_003076.8	+	19101935	19102159	ATAGTTTTTTACGGGACGGGTTGGCGGGACAGGTTTGGCAGGATGTTACTTAATAACAATTGTAAACTATAAAATAAAAATATTTTATAGATAGATACAATTTGCAAACTTTTATGTATACTAACTTTAAAAAATAAATTGTTTCCGCGGTGTACCGCGGGTTAAAATCTAGTTGTCACATAAGAAAGTAGCAATGCATATAATCAAACCTTACAAAAAATTAG
Pred_57	AACCGCTAGATATCGCTTTGGACCGCTCG	CGGTTGTTAGCGATTGGCACC	NC_003075.7	+	15065875	15066115	AAGGGCTTGATTGGTTCTCCCTCTGCCACCCGCAAACGCAGCGTTTGCGGGTGGTAGCGGTTGTTAGCGATTGGCACCAATCATATAAACCGCTAGATATCGCTTTGGACCGCTCGAAATCGCCAGATTTCAAAAGCTCCTTCCCGCAAGCGTTTGCGGTTGCGGGCGGTAGCGGTTAGGTTAAAAAAAAAATTATTTTTATAATTAATTAAAATAATTATATTTTCCACCCAAACCCTA
Pred_58	TGTATGCCTGGCTCCCTGTATGCCA	GCGTATGAGGAGCCATGCATATCC	NC_003071.7	+	16340259	16340379	ATGTATATGTATTATATATGTATGCCTGGCTCCCTGTATGCCATATGCTGAGCCCATCGAGTATCGATGACCTCCGTGGATGGCGTATGAGGAGCCATGCATATCCTCATACATATATAA
Pred_59	AAAAATAAATTATTTAGGCGGGTG	CCGCCTAAATAGGCGAGTGTA	NC_003070.9	+	19403268	19403447	TAGTTACTAGTTAGTTAATGTATATTAGAAACTAGATAATGCCCGCCTAAATAGGCGAGTGTAAGATACAAAAATAAATTATTTAGGCGGGTGTAATCATAAGTTAAATTTTTAATGACACATGTAAAAATCCGATCGTTTGACTTGACACGTGGCACGATCCTATAAATTAGTAACTT
Pred_60	TCCAACAACCGGCTCTACATTGTT	AATGCAGAGCCGGTTGTTGGAGAGT	NC_003071.7	+	6611872	6612138	TCTGGATCCACCGTAATGGTTTCTATCAGACCGGATTGATGAGATTTTGACTCGAAAGTTTCTTAGATTTTCTGGTGGTGGCTTGAGACGTTAAATCCCAGTTTATCAGGTTGCTTAAAATAAGATTCCAAAGTATGATCAACTCTCCAACAACCGGCTCTACATTGTTAGATCCCATTTTAAGAAACCTGATAAACTGGGATCTAACAATGCAGAGCCGGTTGTTGGAGAGTTGGTCATACCTTGAAAAGTGTGGCGGGTCTAGT
Pred_61	ATATGTTAGTAAGACCTTGGTCCAATTGGT	GATTGGATCAGCTGATAGAATTTT	NC_003075.7	+	2322947	2323106	ATTTGTTTAGGAAATATGTTAGTAAGACCTTGGTCCAATTGGTTCACCTGATAGTCAAAAATGTGTGGTGGTCCTTCAGGAAGAAGTCCAATCTGAAACATTTTGGGCCGTTTCTAGAAGAACTGATTGGATCAGCTGATAGAATTTTATTAAACAAAA
Pred_62	AAAAAGAATAGGGCTCCGTTTGTT	AAATATACCTTCTTTTAAT	NC_003074.8	+	11969513	11969793	CAATGTTATAATTATAAACCAAATTATATATCGATTTGTGTTTATAAAAAAAGAATAGGGCTCCGTTTGTTTCTCCATCCAGATGGATCATCTAGATGCAGATGAAAAATGATGTTTGTTTTTGACAAATTAATAGATCATTTGGATGTTCCATCTGAATGACTTTGTAAATTTAAGCTAATTTGTGAAACTCATTTGGATGGACTTGGTAGAACCATTCGGATGGAGATGATCTAGTCCAAAAAACAAATGACAAATATACCTTCTTTTAATAATGTTA
Pred_63	GTTCGAACCCCACAGCCTGCATATTTTTCC	GAAAGATGCAGGCTGTGGGGTTCGAACCCA	NC_003071.7	+	15320230	15320470	AAGGCAGGTTTGCCCGAGTGGTTAAGGGGGAAGACTTAAGTTCTTCTGCACATAAGTGCGCGTGGGTTCGAACCCCACAGCCTGCATATTTTTCCTAAAATCTTTTTTCCTAAAAACTTCATGCATTGAAAATTTCAAAAAATAAAGAGAAAGATGCAGGCTGTGGGGTTCGAACCCACGCGCACTTATGTGCAGAAGAACTTAAGTCTTCCCCCTTAACCACTCGGGCAAACCTGCTTA
Pred_64	AAACCGTTGCGCACCATGTTTATTTG	ATGGAATTGGTCCGCTGCGGTTTTCTTCT	NC_003076.8	+	23046639	23046887	ATGAATGGAGGCAGCGGACAAAGCGGTCTAATTTATCTGCGGTTTAGTCCATTTCATTTTTGAGGCGGACAATAAACCGTTGCGCACCATGTTTATTTGTATGTAAAAACGGTATGGAATTGGTCCGCTGCGGTTTTCTTCTATTTTTTTTACCCCAAACCACTGCGGAATATAATTGATGAATGGTAAATAAAAAACGGTCTGATCTATTGACGGTTGTGTCCGCCCCAACCGCCGTAACCATTCAA
Pred_65	GAGTGGGCAGAAGGGAAGGAGGTCC	CTCGTGGTACCTTCTGCCCACCCTTC	NC_003071.7	+	3390052	3390333	TGGATAGATGTGTGGGACAGAGGGCTCGTGGTACCTTCTGCCCACCCTTCCTCCTCTGCTTTGAGAACTGTGTGAACGGAGAGTGGGCAGAAGGGAAGGAGGTCCTCATACAGAGAAAATCATGGAATGGGTCGAGATAGATGACAGCGCCTTTTTCCTCTCTTCCTTGCCGGGAGGGCAATCTTCTCTTATGGTCTTCACCTCCCGCCCGGCCTGGAAATTGAATCCAGCCCCCTTCTTTCTGATCCATTCATTTCTGCAAGCCCAGAGCGTTGCCTCCC
Pred_66	GGGGTTGAAGTTTGGGCTCTATCTGGCATG	GGTTTTAATAGATATGATTCATTTCCGGT	NC_003071.7	+	13375152	13375397	ATTTGGGGAGATTTAGCTATAGAACTTACGTTTCGGAGAGAAATAGGTTTAAAACTTTGTTTTCATGGACATGTAGACCGGGGTTGAAGTTTGGGCTCTATCTGGCATGATGCGGTATTTCTTGTGGGGAAATAGACCGTTTTTCCGGTTTTAATAGATATGATTCATTTCCGGTGGGGTACGGATTTGTCTAAACAAGATTTGTAGACCGAAGAAAAATATATAGCATTTGGATCTTTGTAAAA
Pred_67	CTTATATATACCACTTAAGATCCGATC	TGGGTTGAGTATGTGCGGATCG	NC_003074.8	+	17656365	17656472	AGGTGGAGAGGCTTATATCTTATATATACCACTTAAGATCCGATCCAAGTATTGGGTCCGGCCGATGTGGATTGGGTTGAGTATGTGCGGATCGGGCTCTGGTACCA
Pred_68	CTGAGCCGCGAACGATGTCGAC	AATACTCAATACATTTGTTTTGGTCAGACT	NC_003074.8	+	8873276	8873405	TAAACCGTCAGAATTCTTGCTGAGCCGCGAACGATGTCGACCGACACCTGTTTAGGTGTTGGTCAATACTCAATACATTTGTTTTGGTCAGACTCTAAATTTGTTCTTAAACTCAACTTCTTCGGTTTT
Pred_69	AAACCGTTGCGCACCATGTTTATT	ATGGAATTGGTCCGCTGCGGTTTTCTTCTA	NC_003076.8	+	23046639	23046887	ATGAATGGAGGCAGCGGACAAAGCGGTCTAATTTATCTGCGGTTTAGTCCATTTCATTTTTGAGGCGGACAATAAACCGTTGCGCACCATGTTTATTTGTATGTAAAAACGGTATGGAATTGGTCCGCTGCGGTTTTCTTCTATTTTTTTTACCCCAAACCACTGCGGAATATAATTGATGAATGGTAAATAAAAAACGGTCTGATCTATTGACGGTTGTGTCCGCCCCAACCGCCGTAACCATTCAA
Pred_70	GGGAAAGGGGAGAGTGGTCAAAAGC	CGAGCGAAGCTCTTTCTTTTT	NC_003071.7	+	3332657	3332850	AGGCAGAAGGTAAGAGAAAAGGGAAAGGGGAGAGTGGTCAAAAGCGGCAGACTGTAAATCTGTTGAAGTTTTTCTACGTAGGTTCGAATCCTGCCTCTCCCACTTGTTGTAGACTGAAGAGAAGAGAAAGGAGGCATTCGTCAGCGTAGGAAGGCCCACCGAGCGAAGCTCTTTCTTTTTTTTGGCCGTGCCG
Pred_71	AGAGGCTGCTCCAATGGTCACATG	AAAGTGACCATTGGAGCATCGTGCCTATA	NC_003075.7	+	434302	434484	ATGACTCTATTTTAGAGGCTGCTCCAATGGTCACATGTAAAATAGAATTTTCTTTAAAATAGAGGAGATATCATCTCTATAAATAAAGATCTCTACATTTAGTCTCTATTTTTTTCCTATTTTTGAGGAAACTCTATTTTAAAAGTGACCATTGGAGCATCGTGCCTATAAAATAGGGTCAC
